# Supplementary material for: The SOX2-Interactome in Brain Cancer Cells Identifies the Requirement of MSI2 and USP9X for the Growth of Brain Tumor Cells
Source: PLoS One. 2013 May 7;8(5):e62857. doi: 10.1371/journal.pone.0062857 (PMC3647065; doi:10.1371/journal.pone.0062857)
Supplement: Table S1 — SOX2-associated proteins only in Dox-treated i-SOX2-DAOY cells, P-Value (BY-adjustment)<0.05. Proteins that were identified in all three induced M2-bead eluates, but not identified in uninduced samples, as SOX2-associated proteins by MudPIT analysis. NSAF values of the three replicates are averaged. Proteins identified were statistically significant as calculated by the BY-adjusted method (p<0.05). (XLS) [file pone.0062857.s007.xls]

## Sheet: Table S1
Supplemental Table S1: Sox2-associated proteins only in Dox-treated i-Sox2-DAOY cells, P-Value (BY-adjustment) < 0.05
Protein Accession №		Gene Name	Description	NSAF Values						Average NSAF of Dox-Induced	Standard Deviation of Dox-Induced	P-Value (Student T-test)	P-Value (BY-Adjusted)	Non-Redundant Peptides						Sequence Coverage (%)						Length	MW	pI
				Dox-Induced (fs)Sox2			Uninduced							Dox-Induced (fs)Sox2			Uninduced			Dox-Induced (fs)Sox2			Uninduced
				Replicate 1	Replicate 2	Replicate 3	Replicate 1	Replicate 2	Replicate 3					Replicate 1	Replicate 2	Replicate 3	Replicate 1	Replicate 2	Replicate 3	Replicate 1	Replicate 2	Replicate 3	Replicate 1	Replicate 2	Replicate 3
NP_112182	ANP32E	ANP32E	acidic leucine-rich nuclear phosphoprotein 32 family member E isoform 1 [Homo sapiens]	0.0004898	0.00386939	0.00229807	0	0	0	0.00221909	0.00169118	9.3921e-05	0.0177	2	7	5	0	0	0	13.43	40.3	24.25	0	0	0	268	30692	3.8
NP_060082	ZCCHC8	ZCCHC8	zinc finger CCHC domain-containing protein 8 [Homo sapiens]	0.00100791	0.00197896	0.00182521	0	0	0	0.00160403	0.000521945	1.37914e-06	0.00104	7	12	14	0	0	0	17.82	33.1	31.4	0	0	0	707	78577	4.9
NP_057174	RBM7	RBM7	RNA-binding protein 7 [Homo sapiens]	0.00183295	0.00142326	0.00137819	0	0	0	0.0015448	0.000250561	4.47951e-08	0.000163	4	3	6	0	0	0	29.32	24.44	43.98	0	0	0	266	30503	9.6
NP_009011	LSM6	LSM6	U6 snRNA-associated Sm-like protein LSm6 [Homo sapiens]	0.00093762	0.00185178	0.00109979	0	0	0	0.0012964	0.000487763	1.33698e-06	0.00104	1	2	1	0	0	0	32.5	46.25	32.5	0	0	0	80	9128	9.6
NP_005484	RANBP9	RANBP9	ran-binding protein 9 [Homo sapiens]	0.00041801	0.00119367	0.0020152	0	0	0	0.00120896	0.000798705	3.75182e-05	0.00953	6	12	13	0	0	0	18.11	37.17	38.13	0	0	0	729	77847	6.8
NP_001108585	WDR26	WDR26	WD repeat-containing protein 26 isoform b [Homo sapiens]	0.00101758	0.00145463	0.00042912	0	0	0	0.00096711	0.000514615	1.54526e-05	0.00545	1	1	1	0	0	0	26.82	45.89	43.41	0	0	0	645	70460	6.2
NP_004652	CDC23	CDC23	cell division cycle protein 23 homolog [Homo sapiens]	0.00018847	0.00107529	0.00162113	0	0	0	0.00096163	0.000723061	0.000183832	0.0295	2	14	17	0	0	0	6.2	34.34	36.68	0	0	0	597	68834	7
NP_001017405	MAEA	MAEA	macrophage erythroblast attacher isoform 1 [Homo sapiens]	0.00018942	0.00108072	0.00159229	0	0	0	0.000954143	0.000709949	0.000178782	0.0289	3	8	8	0	0	0	10.86	30.3	28.28	0	0	0	396	45287	8.7
NP_001439	GPC4	GPC4	glypican-4 precursor [Homo sapiens]	0.00121419	0.00082893	0.00079122	0	0	0	0.00094478	0.000234077	2.95615e-07	0.000467	10	8	11	0	0	0	33.81	28.42	35.25	0	0	0	556	62412	6.7
NP_003133	SSB	SSB	lupus La protein [Homo sapiens]	0.00013789	0.00125066	0.00100635	0	0	0	0.0007983	0.000584831	0.000261825	0.0369	2	8	11	0	0	0	7.84	26.72	33.09	0	0	0	408	46837	7.1
NP_115866	MRPL41	MRPL41	39S ribosomal protein L41, mitochondrial [Homo sapiens]	0.00054752	0.00060074	0.00117739	0	0	0	0.000775217	0.000349307	3.34241e-06	0.00209	1	1	4	0	0	0	24.09	24.09	47.45	0	0	0	137	15383	9.6
NP_073617	RMND5A	RMND5A	protein RMD5 homolog A [Homo sapiens]	0.00014388	0.00101035	0.0010126	0	0	0	0.000722277	0.000500907	0.000200622	0.0309	2	7	7	0	0	0	6.91	30.18	29.41	0	0	0	391	43993	6.1
NP_062552	MEPCE	MEPCE	7SK snRNA methylphosphate capping enzyme isoform A [Homo sapiens]	0.00046269	0.0009556	0.00068105	0	0	0	0.00069978	0.000246988	1.99336e-06	0.0014	4	7	9	0	0	0	13.5	21.04	26.12	0	0	0	689	74355	9.6
NP_073153	ANAPC1	ANAPC1	anaphase-promoting complex subunit 1 [Homo sapiens]	0.00019293	0.00080439	0.00101078	0	0	0	0.000669367	0.000425315	8.16746e-05	0.0165	6	24	27	0	0	0	6.53	23.51	24.18	0	0	0	1944	216498	6.3
NP_644815	CDC26	CDC26	anaphase-promoting complex subunit CDC26 [Homo sapiens]	0.00044123	0.0003873	0.0010351	0	0	0	0.00062121	0.000359452	1.02306e-05	0.00425	2	1	3	0	0	0	28.24	14.12	28.24	0	0	0	85	9777	6.9
NP_001129174	YWHAZ	YWHAZ	14-3-3 protein zeta/delta [Homo sapiens]	0.00030616	0.00080622	0.00071823	0	0	0	0.000610203	0.000266959	9.84326e-06	0.00425	2	3	4	0	0	0	15.51	22.45	26.12	0	0	0	245	27745	4.8
NP_057321	ANAPC5	ANAPC5	anaphase-promoting complex subunit 5 isoform a [Homo sapiens]	0.00024838	0.00093747	0.00050498	0	0	0	0.00056361	0.000348266	2.63285e-05	0.00756	6	10	11	0	0	0	13.38	18.28	20.93	0	0	0	755	85077	6.9
NP_002308	LOX	LOX	protein-lysine 6-oxidase isoform 1 preproprotein [Homo sapiens]	0.00035976	0.00047368	0.00084397	0	0	0	0.000559137	0.000253164	4.71252e-06	0.00257	1	3	6	0	0	0	7.67	21.1	24.94	0	0	0	417	46944	8.1
NP_065901	RANBP10	RANBP10	ran-binding protein 10 [Homo sapiens]	0.00026465	0.00064074	0.0007052	0	0	0	0.000536863	0.000237937	1.15395e-05	0.00457	4	4	6	0	0	0	17.1	18.71	25	0	0	0	620	67257	6.8
NP_037499	ANAPC4	ANAPC4	anaphase-promoting complex subunit 4 [Homo sapiens]	9.283e-05	0.00081486	0.00065334	0	0	0	0.000520343	0.000378943	0.000310508	0.0427	2	11	12	0	0	0	6.44	23.39	25.62	0	0	0	808	92116	5.5
NP_003440	TRIM26	TRIM26	tripartite motif-containing protein 26 [Homo sapiens]	0.00017396	0.00067185	0.00070735	0	0	0	0.00051772	0.000298234	5.72353e-05	0.0129	3	5	8	0	0	0	8.53	18	23.38	0	0	0	539	62166	5
NP_060791	BRIX1	BRIX1	ribosome biogenesis protein BRX1 homolog [Homo sapiens]	0.00042498	0.00069944	0.00041541	0	0	0	0.000513277	0.000161293	1.02108e-06	0.00101	5	6	3	0	0	0	27.2	25.5	9.92	0	0	0	353	41401	9.9
NP_055448	CTR9	CTR9	RNA polymerase-associated protein CTR9 homolog [Homo sapiens]	0.00027177	0.00061744	0.00033753	0	0	0	0.000408913	0.000183558	5.13968e-06	0.00267	5	14	13	0	0	0	10.4	23.27	16.54	0	0	0	1173	133502	6.8
NP_058651	SEPSECS	SEPSECS	O-phosphoseryl-tRNA(Sec) selenium transferase [Homo sapiens]	0.00011229	0.00055853	0.00052685	0	0	0	0.000399223	0.000248996	0.000115992	0.0206	2	7	8	0	0	0	11.38	23.55	25.35	0	0	0	501	55726	8
NP_057333	MAGEC2	MAGEC2	melanoma-associated antigen C2 [Homo sapiens]	0.0004022	0.00044129	0.00035382	0	0	0	0.000399103	4.38171e-05	2.35072e-08	0.000103	3	3	4	0	0	0	10.72	8.04	13.14	0	0	0	373	41163	4.3
NP_997637	PRKAR1A	PRKAR1A	cAMP-dependent protein kinase type I-alpha regulatory subunit [Homo sapiens]	0.0002461	0.00051843	0.00042337	0	0	0	0.000395967	0.000138218	3.49903e-06	0.00212	1	3	4	0	0	0	6.3	14.7	12.86	0	0	0	381	42982	5.3
NP_004982	MECOM	MECOM	MDS1 and EVI1 complex locus protein EVI1 isoform c [Homo sapiens]	0.00028757	0.00034541	0.00050892	0	0	0	0.000380633	0.000114802	1.16476e-06	0.00102	9	12	17	0	0	0	14.77	19.05	25.02	0	0	0	1239	139308	6.4
NP_002940	MRPL12	MRPL12	39S ribosomal protein L12, mitochondrial precursor [Homo sapiens]	9.471e-05	0.00058193	0.00044436	0	0	0	0.000373667	0.000251185	0.000164416	0.027	1	2	2	0	0	0	5.56	18.18	22.73	0	0	0	198	21348	8.9
NP_004680	MTA1	MTA1	metastasis-associated protein MTA1 [Homo sapiens]	0.0002248	0.00023021	0.0006069	0	0	0	0.00035397	0.000219061	1.80883e-05	0.00568	4	4	6	0	0	0	11.89	13.43	18.18	0	0	0	715	80786	9.3
NP_110438	MRPS26	MRPS26	28S ribosomal protein S26, mitochondrial precursor [Homo sapiens]	0.00027443	0.00048176	0.00021459	0	0	0	0.000323593	0.000140206	5.33035e-06	0.00271	1	1	1	0	0	0	8.78	8.78	8.78	0	0	0	205	24212	10.4
NP_872114	ENOX2	ENOX2	ecto-NOX disulfide-thiol exchanger 2 isoform b [Homo sapiens]	9.223e-05	0.00037778	0.00048078	0	0	0	0.00031693	0.000201295	0.000123024	0.0215	2	2	4	0	0	0	5.08	5.08	10.16	0	0	0	610	70082	5.9
NP_057185	NIP7	NIP7	60S ribosome subunit biogenesis protein NIP7 homolog [Homo sapiens]	0.00062508	0.00018289	8.147e-05	0	0	0	0.00029648	0.000289059	0.000239963	0.035	4	2	1	0	0	0	35	18.89	5.56	0	0	0	180	20463	8.5
NP_002261	TNPO1	TNPO1	transportin-1 isoform 1 [Homo sapiens]	6.265e-05	0.00027495	0.00053887	0	0	0	0.000292157	0.000238576	0.000315372	0.0431	2	5	8	0	0	0	4.12	8.24	17.82	0	0	0	898	102355	5
NP_115575	ARID5B	ARID5B	AT-rich interactive domain-containing protein 5B [Homo sapiens]	0.00026834	0.00027711	0.0002839	0	0	0	0.00027645	7.80097e-06	1.23682e-10	3e-06	8	8	10	0	0	0	9.85	11.2	12.04	0	0	0	1188	132375	8.7
NP_037498	ANAPC2	ANAPC2	anaphase-promoting complex subunit 2 [Homo sapiens]	0.00013688	0.00042052	0.00019623	0	0	0	0.00025121	0.0001496	2.33587e-05	0.007	2	6	6	0	0	0	5.23	11.31	10.83	0	0	0	822	93828	5.2
NP_116558	POLR2C	POLR2C	DNA-directed RNA polymerase II subunit RPB3 [Homo sapiens]	0.00034095	0.00023942	0.00015997	0	0	0	0.00024678	9.07142e-05	4.36268e-06	0.00249	2	3	2	0	0	0	11.27	13.45	9.45	0	0	0	275	31441	4.9
NP_060130	GATAD2A	GATAD2A	transcriptional repressor p66-alpha [Homo sapiens]	0.00029625	8.14e-05	0.00032734	0	0	0	0.000234997	0.000133924	8.35513e-05	0.0168	3	2	3	0	0	0	9.32	7.74	10.27	0	0	0	633	68063	9.9
NP_387506	DAP3	DAP3	28S ribosomal protein S29, mitochondrial [Homo sapiens]	0.00014135	0.00033086	0.00022106	0	0	0	0.00023109	9.51523e-05	7.28976e-06	0.00346	1	4	3	0	0	0	3.77	17.09	11.81	0	0	0	398	45566	8.9
NP_008993	PWP1	PWP1	periodic tryptophan protein 1 homolog [Homo sapiens]	0.0003743	0.00016427	0.00014635	0	0	0	0.000228307	0.000126751	1.56931e-05	0.00545	4	4	4	0	0	0	13.37	18.96	14.17	0	0	0	501	55828	4.8
NP_004272	BAG3	BAG3	BAG family molecular chaperone regulator 3 [Homo sapiens]	0.00022829	0.00022901	0.00020402	0	0	0	0.00022044	1.42247e-05	4.192e-09	3e-05	4	4	6	0	0	0	15.65	14.43	21.39	0	0	0	575	61595	7
NP_003243	TIAL1	TIAL1	nucleolysin TIAR isoform 1 [Homo sapiens]	0.00022503	0.00032189	0.00010949	0	0	0	0.000218803	0.000106337	2.12919e-05	0.00646	2	3	1	0	0	0	13.07	16.27	8.53	0	0	0	375	41591	7.8
NP_002390	MEIS2	MEIS2	homeobox protein Meis2 isoform f [Homo sapiens]	4.922e-05	0.00043203	0.00015395	0	0	0	0.000211733	0.000197838	0.00037502	0.0497	1	1	1	0	0	0	4.72	11.02	11.02	0	0	0	381	41542	6.3
NP_061865	KCTD5	KCTD5	BTB/POZ domain-containing protein KCTD5 [Homo sapiens]	8.014e-05	0.00028137	0.00025066	0	0	0	0.000204057	0.000108408	5.78432e-05	0.0129	1	1	2	0	0	0	7.26	8.97	16.24	0	0	0	234	26093	6.2
NP_996920	TCF12	TCF12	transcription factor 12 isoform a [Homo sapiens]	0.00021249	0.00020983	0.00018693	0	0	0	0.000203083	1.40523e-05	5.86458e-09	3.2e-05	3	4	6	0	0	0	9.35	10.76	18.84	0	0	0	706	75845	6.9
NP_001061	TUBG1	TUBG1	tubulin gamma-1 chain [Homo sapiens]	0.0002079	7.299e-05	0.00032514	0	0	0	0.00020201	0.000126178	8.81516e-05	0.0174	3	1	6	0	0	0	17.29	4.66	27.49	0	0	0	451	51170	6.1
NP_003874	HDAC3	HDAC3	histone deacetylase 3 [Homo sapiens]	0.00013144	0.00019229	0.00027409	0	0	0	0.000199273	7.15809e-05	4.44005e-06	0.00249	2	2	4	0	0	0	12.85	12.85	21.73	0	0	0	428	48848	5.2
NP_064576	MRPS22	MRPS22	28S ribosomal protein S22, mitochondrial [Homo sapiens]	5.209e-05	0.00032006	0.00020367	0	0	0	0.00019194	0.00013437	0.00021686	0.0325	1	5	2	0	0	0	3.61	25	7.78	0	0	0	360	41280	7.9
NP_036192	DNM1L	DNM1L	dynamin-1-like protein isoform 1 [Homo sapiens]	0.00020383	8.946e-05	0.00027893	0	0	0	0.00019074	9.54109e-05	3.05976e-05	0.00836	4	4	6	0	0	0	10.19	10.19	14.67	0	0	0	736	81877	6.8
NP_003918	MBD2	MBD2	methyl-CpG-binding domain protein 2 isoform 1 [Homo sapiens]	0.00022813	0.00012015	0.00021407	0	0	0	0.00018745	5.87059e-05	3.93264e-06	0.00232	1	1	2	0	0	0	9.49	9.49	13.38	0	0	0	411	43255	10
NP_872578	MRPS9	MRPS9	28S ribosomal protein S9, mitochondrial precursor [Homo sapiens]	4.735e-05	0.0002494	0.00025921	0	0	0	0.00018532	0.000119586	0.000246053	0.0354	1	2	2	0	0	0	3.28	8.08	7.07	0	0	0	396	45835	9.5
NP_002618	PFKP	PFKP	6-phosphofructokinase type C [Homo sapiens]	0.00016743	0.00012597	0.00022289	0	0	0	0.000172097	4.86282e-05	1.76286e-06	0.00128	1	4	5	0	0	0	2.17	11.73	12.37	0	0	0	784	85596	7.6
NP_060692	PARVA	PARVA	alpha-parvin [Homo sapiens]	0.00015123	8.85e-05	0.00027593	0	0	0	0.000171887	9.54072e-05	2.8965e-05	0.00812	1	1	1	0	0	0	3.76	3.76	3.76	0	0	0	372	42244	5.9
NP_005558	LGALS3BP	LGALS3BP	galectin-3-binding protein [Homo sapiens]	9.617e-05	0.00016882	0.00025066	0	0	0	0.000171883	7.72905e-05	1.46196e-05	0.00532	2	4	4	0	0	0	6.15	11.28	12.48	0	0	0	585	65331	5.3
NP_005987	TBX3	TBX3	T-box transcription factor TBX3 isoform 1 [Homo sapiens]	0.00010375	0.0001366	0.00024338	0	0	0	0.000161243	7.30041e-05	1.01593e-05	0.00425	2	2	5	0	0	0	4.29	4.43	9.82	0	0	0	723	77178	8.3
NP_689842	GLIS3	GLIS3	zinc finger protein GLIS3 isoform b [Homo sapiens]	0.00016938	8.496e-05	0.00022705	0	0	0	0.000160463	7.14634e-05	1.85256e-05	0.00569	5	3	7	0	0	0	13.16	7.23	17.42	0	0	0	775	83636	8.1
NP_001071169	MIER1	MIER1	mesoderm induction early response protein 1 isoform c [Homo sapiens]	0.00010988	0.00016074	0.00020048	0	0	0	0.000157033	4.54136e-05	2.42552e-06	0.00166	2	2	4	0	0	0	6.84	7.62	14.26	0	0	0	512	57983	4.4
NP_005171	BMI1	BMI1	polycomb complex protein BMI-1 [Homo sapiens]	0.00017257	0.00025246	4.498e-05	0	0	0	0.00015667	0.00010465	0.000208564	0.0316	1	1	1	0	0	0	3.37	5.83	8.28	0	0	0	326	36949	8.6
NP_001119712	TP73	TP73	tumor protein p73 isoform b [Homo sapiens]	0.00015973	0.00016825	0.00012491	0	0	0	0.000150963	2.29615e-05	1.84608e-07	0.000337	3	3	3	0	0	0	8.86	8.86	8.01	0	0	0	587	64422	7.9
NP_002577	PBX2	PBX2	pre-B-cell leukemia transcription factor 2 [Homo sapiens]	8.722e-05	0.00022968	0.00012788	0	0	0	0.00014826	7.33841e-05	1.7094e-05	0.00568	1	2	2	0	0	0	4.88	16.05	14.88	0	0	0	430	45881	7.6
NP_620412	MSI2	MSI2	RNA-binding protein Musashi homolog 2 isoform a [Homo sapiens]	0.00011434	0.00010037	0.00022354	0	0	0	0.000146083	6.74421e-05	1.03335e-05	0.00425	2	1	2	0	0	0	14.63	4.57	9.45	0	0	0	328	35197	8.5
NP_054894	MRPL15	MRPL15	39S ribosomal protein L15, mitochondrial precursor [Homo sapiens]	6.335e-05	0.00022244	0.00014862	0	0	0	0.000144803	7.96136e-05	5.29238e-05	0.012	1	1	2	0	0	0	5.74	5.74	9.12	0	0	0	296	33420	10
NP_001015048	BAG5	BAG5	BAG family molecular chaperone regulator 5 isoform b [Homo sapiens]	8.39e-05	0.00018412	0.00016403	0	0	0	0.000144017	5.30228e-05	9.86615e-06	0.00425	2	3	2	0	0	0	7.16	10.51	6.71	0	0	0	447	51200	6
NP_006456	ARID3B	ARID3B	AT-rich interactive domain-containing protein 3B [Homo sapiens]	3.349e-05	0.00017636	0.00021996	0	0	0	0.00014327	9.75396e-05	0.000374756	0.0497	1	3	4	0	0	0	2.14	8.04	13.21	0	0	0	560	60566	7.5
NP_065795	MTA3	MTA3	metastasis-associated protein MTA3 [Homo sapiens]	5.202e-05	0.00025569	0.00010111	0	0	0	0.000136273	0.000106291	0.000139802	0.0235	1	1	1	0	0	0	8.93	12.43	10.49	0	0	0	515	58814	8.2
NP_203698	CDK1	CDK1	cell division protein kinase 1 isoform 2 [Homo sapiens]	0.00015627	6.858e-05	0.0001833	0	0	0	0.00013605	5.99734e-05	2.48438e-05	0.00732	1	1	1	0	0	0	8.33	6.25	8.33	0	0	0	240	27503	7.1
NP_542984	MRPL39	MRPL39	39S ribosomal protein L39, mitochondrial isoform b [Homo sapiens]	0.00010625	4.663e-05	0.00024924	0	0	0	0.00013404	0.000104125	0.000171267	0.0279	1	1	3	0	0	0	5.38	5.38	11.61	0	0	0	353	40468	7.9
NP_055518	VPRBP	VPRBP	protein VPRBP isoform 1 [Homo sapiens]	9.955e-05	0.00015292	0.00014596	0	0	0	0.00013281	2.90135e-05	9.73472e-07	0.00101	5	7	8	0	0	0	7.17	7.83	9.62	0	0	0	1507	169007	5.1
NP_073613	OSBPL11	OSBPL11	oxysterol-binding protein-related protein 11 [Homo sapiens]	7.531e-05	0.00019832	0.00011778	0	0	0	0.00013047	6.24791e-05	1.81991e-05	0.00568	2	3	4	0	0	0	9.24	8.3	12.45	0	0	0	747	83643	7.1
NP_056986	UBR5	UBR5	E3 ubiquitin-protein ligase UBR5 [Homo sapiens]	4.02e-05	0.00013526	0.0002148	0	0	0	0.000130087	8.74149e-05	0.000196685	0.0306	3	10	19	0	0	0	1.93	7.57	10.61	0	0	0	2799	309352	5.8
NP_071505	TIA1	TIA1	nucleolysin TIA-1 isoform p40 isoform 2 [Homo sapiens]	7.287e-05	0.00015636	0.00015956	0	0	0	0.000129597	4.91528e-05	1.30768e-05	0.00493	1	2	2	0	0	0	8.03	11.14	12.69	0	0	0	386	42963	7.8
NP_002727	PRKAR2B	PRKAR2B	cAMP-dependent protein kinase type II-beta regulatory subunit [Homo sapiens]	8.972e-05	0.00011814	0.00018042	0	0	0	0.000129427	4.63914e-05	5.00079e-06	0.00266	1	1	2	0	0	0	4.07	4.07	14.11	0	3.59	3.35	418	46302	4.9
NP_001012426	FOXP4	FOXP4	forkhead box protein P4 isoform 1 [Homo sapiens]	0.00015411	8.938e-05	0.00014376	0	0	0	0.000129083	3.47713e-05	2.50572e-06	0.00166	3	2	4	0	0	0	11.47	9.12	12.79	1.91	0	1.91	680	73488	6.4
NP_006304	USP15	USP15	ubiquitin carboxyl-terminal hydrolase 15 [Homo sapiens]	3.94e-05	0.00010086	0.00024645	0	0	0	0.000128903	0.000106336	0.000256507	0.0364	1	5	8	0	0	0	3.05	12.08	17.02	0	0	0	952	109297	5.2
NP_001164100	CHD8	CHD8	chromodomain-helicase-DNA-binding protein 8 isoform 1 [Homo sapiens]	5.086e-05	0.00015167	0.00017906	0	0	0	0.000127197	6.75131e-05	7.51502e-05	0.0155	4	9	13	0	0	0	3.02	7.98	12.48	0	0	0.35	2581	290518	6.5
NP_523352	MSL3	MSL3	male-specific lethal 3 homolog isoform d [Homo sapiens]	4.508e-05	0.00015827	0.00017625	0	0	0	0.000126533	7.11112e-05	0.000115164	0.0206	1	1	2	0	0	0	3.85	3.85	8.89	0	0	0	416	47950	8.4
NP_001138784	ETV3	ETV3	ETS translocation variant 3 isoform 1 [Homo sapiens]	0.00010988	9.645e-05	0.00017184	0	0	0	0.000126057	4.02141e-05	2.78308e-06	0.00179	2	2	3	0	0	0	8.2	7.42	10.55	0	0	0	512	57001	8.6
NP_003791	RNGTT	RNGTT	mRNA-capping enzyme [Homo sapiens]	9.423e-05	5.514e-05	0.00022106	0	0	0	0.000123477	8.67403e-05	8.62244e-05	0.0171	2	2	5	0	0	0	5.36	5.7	12.4	0	0	0	597	68557	8.1
NP_075067	VPS33A	VPS33A	vacuolar protein sorting-associated protein 33A [Homo sapiens]	6.293e-05	0.00011047	0.00019683	0	0	0	0.00012341	6.78814e-05	3.67797e-05	0.00946	1	3	4	0	0	0	5.03	11.41	9.9	0	0	0	596	67611	7
NP_957516	MAGED2	MAGED2	melanoma-associated antigen D2 [Homo sapiens]	6.189e-05	0.00013581	0.00016593	0	0	0	0.00012121	5.35346e-05	2.56761e-05	0.00749	1	2	4	0	0	0	5.61	6.6	9.9	0	0	0	606	64954	9.3
NP_064621	MRPL1	MRPL1	39S ribosomal protein L1, mitochondrial precursor [Homo sapiens]	5.77e-05	0.00015194	0.00013536	0	0	0	0.000115	5.03109e-05	2.82512e-05	0.00803	1	1	2	0	0	0	6.46	6.46	9.85	0	0	0	325	36909	8.8
NP_004332	CAD	CAD	CAD protein [Homo sapiens]	4.214e-05	0.00015536	0.00014499	0	0	0	0.000114163	6.25892e-05	0.000108664	0.0198	4	9	16	0	0	0	3.96	8.85	11.37	0	0	0	2225	242981	6.5
NP_068593	MRPS35	MRPS35	28S ribosomal protein S35, mitochondrial isoform 1 precursor [Homo sapiens]	5.806e-05	5.096e-05	0.000227	0	0	0	0.000112007	9.96504e-05	0.000188634	0.0299	1	1	2	0	0	0	8.36	3.1	11.46	0	0	0	323	36844	8.2
NP_110427	C15orf44	C15orf44	hypothetical protein LOC81556 isoform 2 [Homo sapiens]	0.00018101	9.533e-05	5.662e-05	0	0	0	0.000110987	6.36558e-05	4.3293e-05	0.0105	1	2	2	0	0	0	3.86	6.18	7.14	0	0	0	518	57341	5.2
NP_055426	MDN1	MDN1	midasin [Homo sapiens]	7.707e-05	0.00010001	0.00015461	0	0	0	0.000110563	3.98327e-05	5.58795e-06	0.00278	12	15	28	0	0	0	3.63	4.81	8.86	0	0	0	5596	632827	5.7
NP_598395	MED22	MED22	mediator of RNA polymerase II transcription subunit 22 isoform b [Homo sapiens]	9.376e-05	0.0001646	7.332e-05	0	0	0	0.00011056	4.79029e-05	1.08792e-05	0.00441	1	1	1	0	0	0	9	9	9	0	0	0	200	22221	4.7
NP_659412	SLFN5	SLFN5	schlafen family member 5 [Homo sapiens]	0.00018942	5.542e-05	8.229e-05	0	0	0	0.000109043	7.08929e-05	5.99488e-05	0.0132	3	3	3	0	0	0	5.27	5.27	5.05	0	0	0	891	101055	8.2
NP_001012241	MSL1	MSL1	male-specific lethal 1 homolog [Homo sapiens]	5.343e-05	0.00018758	8.355e-05	0	0	0	0.000108187	7.03866e-05	6.39438e-05	0.014	1	1	2	0	0	0	5.98	11.11	9.97	0	0	0	351	40778	9.1
NP_620614	SMARCA2	SMARCA2	probable global transcription activator SNF2L2 isoform b [Homo sapiens]	2.783e-05	0.00016828	0.00011727	0	0	0	0.00010446	7.10959e-05	0.000341366	0.0458	1	5	5	0	0	0	1.78	9.92	9.92	2.29	0.64	1.46	1572	179280	7.3
NP_001018080	CORO1B	CORO1B	coronin-1B [Homo sapiens]	0.00011505	0.00010098	8.996e-05	0	0	0	0.000101997	1.25759e-05	8.71777e-08	0.000268	1	1	1	0	0	0	7.57	5.93	7.57	0	0	0	489	54235	5.9
NP_055532	ZNF536	ZNF536	zinc finger protein 536 [Homo sapiens]	2.885e-05	8.863e-05	0.00018048	0	0	0	9.932e-05	7.63781e-05	0.000318168	0.0431	1	3	8	0	0	0	1.31	5.92	13.62	0	0	0	1300	141417	7.3
NP_005180	CBX2	CBX2	chromobox protein homolog 2 isoform 1 [Homo sapiens]	7.05e-05	6.188e-05	0.00016538	0	0	0	9.92533e-05	5.74293e-05	3.31372e-05	0.00882	1	1	4	0	0	0	2.82	3.01	13.91	0	0	0	532	56081	10
NP_075391	INTS3	INTS3	integrator complex subunit 3 [Homo sapiens]	0.00016197	4.739e-05	7.036e-05	0	0	0	9.324e-05	6.06198e-05	6.73468e-05	0.0144	3	2	2	0	0	0	5.66	4.61	4.32	0	0	0	1042	118013	5.8
NP_277071	CDK11A	CDK11A	cell division protein kinase 11A isoform 4 [Homo sapiens]	0.00012177	4.275e-05	0.00011426	0	0	0	9.29267e-05	4.36162e-05	5.05102e-05	0.0117	3	2	2	0	0	0	5.45	3.38	3.38	0	0	0	770	90045	5.3
NP_065907	TSHZ3	TSHZ3	teashirt homolog 3 [Homo sapiens]	8.674e-05	9.136e-05	9.496e-05	0	0	0	9.102e-05	4.12053e-06	1.75744e-09	1.9e-05	3	4	5	0	0	0	4.9	6.11	7.49	0	0	0	1081	118566	7.2
NP_001014795	ILK	ILK	integrin-linked protein kinase [Homo sapiens]	0.00016595	7.283e-05	3.244e-05	0	0	0	9.04067e-05	6.84685e-05	0.000204516	0.0313	1	1	1	0	0	0	4.42	3.1	2.21	0	0	0	452	51419	8.1
NP_005345	JUND	JUND	transcription factor jun-D [Homo sapiens]	5.404e-05	4.744e-05	0.00016904	0	0	0	9.01733e-05	6.83802e-05	0.000108889	0.0198	1	1	1	0	0	0	5.76	5.76	6.34	0	0	0	347	35174	7.4
NP_001107866	PAPD4	PAPD4	poly(A) RNA polymerase GLD2 [Homo sapiens]	7.749e-05	0.00010203	9.089e-05	0	0	0	9.01367e-05	1.22873e-05	1.51767e-07	0.000302	1	1	2	0	0	0	2.89	2.89	7.85	0	0	0	484	56028	9.4
NP_001002836	ZNF787	ZNF787	zinc finger protein 787 [Homo sapiens]	9.818e-05	8.618e-05	7.677e-05	0	0	0	8.70433e-05	1.07311e-05	9.80914e-08	0.000268	1	2	1	0	0	0	5.24	8.9	3.14	0	0	0	382	40428	8
NP_003646	CBX4	CBX4	E3 SUMO-protein ligase CBX4 [Homo sapiens]	6.697e-05	8.818e-05	0.00010474	0	0	0	8.663e-05	1.89326e-05	1.118e-06	0.00102	1	1	3	0	0	0	4.11	3.21	15	0	0	0	560	61368	9.4
NP_055857	ZNF609	ZNF609	zinc finger protein 609 [Homo sapiens]	3.987e-05	0.00010499	0.00011432	0	0	0	8.63933e-05	4.05596e-05	5.27508e-05	0.012	3	6	7	0	0	0	4.25	11.27	9.92	0	0	0	1411	151191	8
NP_002909	RFX1	RFX1	MHC class II regulatory factor RFX1 [Homo sapiens]	7.662e-05	6.725e-05	0.00010485	0	0	0	8.29067e-05	1.95725e-05	1.21295e-06	0.00102	2	2	3	0	0	0	4.39	5.21	6.54	0	0	0	979	104758	6.3
NP_056249	INTS7	INTS7	integrator complex subunit 7 [Homo sapiens]	3.899e-05	3.422e-05	0.00016767	0	0	0	8.02933e-05	7.5708e-05	0.000319599	0.0431	2	2	7	0	0	0	3.95	3.95	11.23	0	0	0	962	106834	8
NP_003101	SP2	SP2	transcription factor Sp2 [Homo sapiens]	6.118e-05	8.056e-05	9.569e-05	0	0	0	7.91433e-05	1.72986e-05	1.19863e-06	0.00102	1	2	1	0	0	0	5.71	9.14	5.71	0	0	0	613	64900	9.9
NP_060341	CPSF3L	CPSF3L	integrator complex subunit 11 [Homo sapiens]	3.125e-05	5.487e-05	0.00014664	0	0	0	7.75867e-05	6.09569e-05	0.000194566	0.0306	1	2	3	0	0	0	2.17	6	5.83	0	0	0	600	67663	8.1
NP_060498	SAMD4B	SAMD4B	protein Smaug homolog 2 [Homo sapiens]	8.106e-05	2.372e-05	0.00012678	0	0	0	7.71867e-05	5.16391e-05	0.00029332	0.0408	3	1	5	0	0	0	6.05	1.87	15.56	0	0	0	694	75483	6.8
NP_001139283	SOX6	SOX6	transcription factor SOX-6 isoform 3 [Homo sapiens]	4.682e-05	4.11e-05	0.00012815	0	0	0	7.20233e-05	4.86912e-05	7.98474e-05	0.0163	1	1	3	0	0	0	1.87	1.62	4.87	0	0	0	801	88988	7.2
NP_004299	ARHGAP1	ARHGAP1	rho GTPase-activating protein 1 [Homo sapiens]	4.272e-05	3.749e-05	0.00013361	0	0	0	7.12733e-05	5.40484e-05	0.000130795	0.0223	1	1	1	0	0	0	2.96	4.1	4.56	0	0	0	439	50436	6.3
NP_009197	GPN1	GPN1	GPN-loop GTPase 1 isoform a [Homo sapiens]	4.833e-05	0.00012727	3.779e-05	0	0	0	7.113e-05	4.89035e-05	9.15984e-05	0.0177	1	1	1	0	0	0	9.02	9.02	4.12	0	0	0	388	43345	5.2
NP_976319	RNH1	RNH1	ribonuclease inhibitor [Homo sapiens]	8.136e-05	3.571e-05	9.543e-05	0	0	0	7.08333e-05	3.12206e-05	4.03479e-05	0.0101	1	1	2	0	0	0	4.56	4.77	11.93	0	0	0	461	49974	4.8
NP_006006	ARID1A	ARID1A	AT-rich interactive domain-containing protein 1A isoform a [Homo sapiens]	2.462e-05	0.00010805	7.701e-05	0	0	0	6.98933e-05	4.21678e-05	0.000197738	0.0306	2	8	7	0	0	0	2.67	7.26	7.61	0	0	0	2285	242042	6.7
NP_000159	GLI3	GLI3	zinc finger protein GLI3 [Homo sapiens]	8.308e-05	4.167e-05	8.353e-05	0	0	0	6.94267e-05	2.4039e-05	1.33215e-05	0.00493	4	2	3	0	0	0	5.06	1.9	3.8	0	0	0	1580	169862	7.4
NP_001745	RUNX1	RUNX1	runt-related transcription factor 1 isoform AML1c [Homo sapiens]	7.814e-05	3.429e-05	9.165e-05	0	0	0	6.80267e-05	2.99875e-05	4.16953e-05	0.0102	1	1	3	0	0	0	3.13	7.29	12.29	0	0	0	480	51818	8.7
NP_003644	COPS3	COPS3	COP9 signalosome complex subunit 3 [Homo sapiens]	4.433e-05	0.00011674	3.467e-05	0	0	0	6.52467e-05	4.48553e-05	9.81199e-05	0.0183	1	2	1	0	0	0	4.73	7.8	3.07	0	0	0	423	47873	6.7
NP_113608	MRPL9	MRPL9	39S ribosomal protein L9, mitochondrial precursor [Homo sapiens]	7.023e-05	6.165e-05	5.492e-05	0	0	0	6.22667e-05	7.67361e-06	1.2727e-07	0.000302	1	1	1	0	0	0	4.49	5.62	6.37	0	0	0	267	30243	10.1
NP_004438	EPS8	EPS8	epidermal growth factor receptor kinase substrate 8 [Homo sapiens]	9.125e-05	4.005e-05	5.352e-05	0	0	0	6.16067e-05	2.65406e-05	1.75723e-05	0.00568	2	2	2	0	0	0	5.47	3.53	2.92	0	0	0	822	91882	7.5
NP_055331	CNOT3	CNOT3	CCR4-NOT transcription complex subunit 3 [Homo sapiens]	9.961e-05	4.372e-05	3.895e-05	0	0	0	6.076e-05	3.37295e-05	4.09119e-05	0.0102	2	1	1	0	0	0	7.97	5.44	2.52	0	0	0	753	81872	6.2
NP_057190	SCFD1	SCFD1	sec1 family domain-containing protein 1 isoform a [Homo sapiens]	8.763e-05	2.564e-05	6.852e-05	0	0	0	6.05967e-05	3.17455e-05	0.000107626	0.0198	2	1	2	0	0	0	5.61	2.96	5.61	0	0	0	642	72380	6.3
NP_005917	MFAP1	MFAP1	microfibrillar-associated protein 1 [Homo sapiens]	4.272e-05	3.749e-05	0.00010021	0	0	0	6.014e-05	3.48e-05	4.90083e-05	0.0115	1	1	1	0	0	0	2.96	4.1	2.96	0	0	0	439	51958	5
NP_056075	SIN3B	SIN3B	paired amphipathic helix protein Sin3b [Homo sapiens]	3.228e-05	8.499e-05	6.31e-05	0	0	0	6.01233e-05	2.64808e-05	3.58307e-05	0.00943	1	4	3	0	0	0	1.46	6.54	4.13	0	0	0	1162	133066	6.9
NP_001015885	RAE1	RAE1	mRNA export factor [Homo sapiens]	5.096e-05	8.946e-05	3.985e-05	0	0	0	6.009e-05	2.60347e-05	1.73977e-05	0.00568	1	1	1	0	0	0	3.53	3.53	3.53	0	0	0	368	40968	7.8
NP_001091679	CTNNB1	CTNNB1	catenin beta-1 [Homo sapiens]	2.401e-05	4.215e-05	0.00011265	0	0	0	5.96033e-05	4.68266e-05	0.000240454	0.035	1	2	3	0	0	0	1.66	5.38	5.76	0	0	0	781	85497	5.9
NP_055746	PPP6R1	PPP6R1	serine/threonine-protein phosphatase 6 regulatory subunit 1 [Homo sapiens]	2.129e-05	5.605e-05	8.322e-05	0	0	0	5.352e-05	3.10424e-05	0.000163294	0.027	1	2	4	0	0	0	2.38	6.36	10.9	0	0	0	881	96724	4.6
NP_733468	CASC5	CASC5	protein CASC5 isoform 1 [Homo sapiens]	4.004e-05	7.731e-05	3.757e-05	0	0	0	5.164e-05	2.22651e-05	1.69982e-05	0.00568	4	5	4	0	0	0	4.18	4.36	2.95	0	0	0	2342	265290	5.4
NP_057285	AMOTL2	AMOTL2	angiomotin-like protein 2 [Homo sapiens]	7.212e-05	4.221e-05	3.76e-05	0	0	0	5.06433e-05	1.87416e-05	9.81127e-06	0.00425	2	2	1	0	0	0	4.23	4.49	1.92	0	0	0	780	85835	7.3
NP_004505	FOXK2	FOXK2	forkhead box protein K2 [Homo sapiens]	5.683e-05	4.988e-05	4.444e-05	0	0	0	5.03833e-05	6.21032e-06	1.51666e-07	0.000302	1	1	1	0	0	0	4.39	4.39	4.09	0	0	0	660	69062	9.5
NP_067047	ZNF462	ZNF462	zinc finger protein 462 [Homo sapiens]	8.98e-05	1.971e-05	4.096e-05	0	0	0	5.01567e-05	3.59386e-05	0.000241838	0.035	4	2	4	0	0	0	2.79	2	2.95	0	0	0	2506	284686	7.6
NP_001161842	CUL7	CUL7	cullin-7 isoform 1 [Homo sapiens]	2.105e-05	7.39e-05	5.376e-05	0	0	0	4.957e-05	2.6673e-05	0.000129516	0.0223	1	3	1	0	0	0	0.9	2.41	2.81	0	0	0	1782	199748	6
NP_001177894	ZMYM2	ZMYM2	zinc finger MYM-type protein 2 [Homo sapiens]	2.724e-05	3.586e-05	8.519e-05	0	0	0	4.943e-05	3.12675e-05	9.01526e-05	0.0176	1	2	4	0	0	0	1.16	2.25	4.21	0	0	0	1377	154910	6.3
NP_060458	SCYL2	SCYL2	SCY1-like protein 2 [Homo sapiens]	8.074e-05	1.772e-05	3.157e-05	0	0	0	4.33433e-05	3.31186e-05	0.000287355	0.0403	2	1	1	0	0	0	2.91	2.26	1.83	0	0	0	929	103709	8.2
NP_006464	TAF6L	TAF6L	TAF6-like RNA polymerase II p300/CBP-associated factor-associated factor 65 kDa subunit 6L [Homo sapiens]	3.015e-05	2.646e-05	7.073e-05	0	0	0	4.24467e-05	2.45635e-05	6.59087e-05	0.0143	1	1	1	0	0	0	2.73	2.57	2.73	0	0	0	622	67814	9
NP_006640	UTP14A	UTP14A	U3 small nucleolar RNA-associated protein 14 homolog A isoform 1 [Homo sapiens]	2.432e-05	2.135e-05	7.608e-05	0	0	0	4.05833e-05	3.07769e-05	0.000210344	0.0317	1	1	2	0	0	0	2.46	1.43	3.63	0	0	0	771	87978	7.9
NP_005432	CHAF1B	CHAF1B	chromatin assembly factor 1 subunit B [Homo sapiens]	3.355e-05	2.945e-05	5.246e-05	0	0	0	3.84867e-05	1.22737e-05	7.14003e-06	0.00346	1	1	1	0	0	0	1.97	3.76	1.97	0	0	0	559	61493	7.5
NP_001155197	PPP2R5C	PPP2R5C	serine/threonine-protein phosphatase 2A 56 kDa regulatory subunit gamma isoform isoform e [Homo sapiens]	1.689e-05	4.449e-05	5.284e-05	0	0	0	3.80733e-05	1.88144e-05	0.000127284	0.0221	0	0	1	0	0	0	3.42	5.05	5.95	0	0	0	555	64292	6.7
NP_060702	FAM21B	FAM21B	WASH complex subunit FAM21B [Homo sapiens]	2.993e-05	3.941e-05	3.511e-05	0	0	0	3.48167e-05	4.7468e-06	3.33949e-07	0.000487	1	3	3	0	0	0	1.76	6.15	3.67	0	0	0	1253	136969	4.8
NP_055687	ZBTB5	ZBTB5	zinc finger and BTB domain-containing protein 5 [Homo sapiens]	5.54e-05	2.431e-05	2.166e-05	0	0	0	3.379e-05	1.87617e-05	6.82043e-05	0.0145	1	1	1	0	0	0	3.69	3.69	5.47	0	0	0	677	74278	6.2
NP_004889	CLOCK	CLOCK	circadian locomoter output cycles protein kaput [Homo sapiens]	4.433e-05	1.946e-05	3.467e-05	0	0	0	3.282e-05	1.25378e-05	3.17097e-05	0.00855	2	1	2	0	0	0	5.79	1.42	3.43	0	0	0	846	95304	7
NP_001739	CAPN2	CAPN2	calpain-2 catalytic subunit isoform 1 [Homo sapiens]	5.358e-05	2.351e-05	2.095e-05	0	0	0	3.268e-05	1.81451e-05	7.03499e-05	0.0146	1	1	1	0	0	0	1.71	5	2.14	0	0	0	700	80009	5
NP_115597	CHD6	CHD6	chromodomain-helicase-DNA-binding protein 6 [Homo sapiens]	1.381e-05	5.493e-05	2.908e-05	0	0	0	3.26067e-05	2.07856e-05	0.000240138	0.035	2	5	4	0	0	0	1.92	4.42	3.2	0	0	0.33	2715	305412	6.3
NP_065801	XPO5	XPO5	exportin-5 [Homo sapiens]	4.673e-05	1.367e-05	3.654e-05	0	0	0	3.23133e-05	1.69304e-05	0.0001864	0.0297	2	1	2	0	0	0	2.33	1.41	2.91	0	0	0	1204	136311	5.8
NP_005076	NUP214	NUP214	nuclear pore complex protein Nup214 [Homo sapiens]	4.486e-05	2.363e-05	2.806e-05	0	0	0	3.21833e-05	1.11995e-05	1.21681e-05	0.00468	1	2	2	0	0	0	1.05	2.01	1.91	0	0	0	2090	213618	7.5
NP_851307	PPP2R5D	PPP2R5D	serine/threonine-protein phosphatase 2A 56 kDa regulatory subunit delta isoform isoform 2 [Homo sapiens]	1.645e-05	1.444e-05	5.145e-05	0	0	0	2.74467e-05	2.08118e-05	0.000302974	0.0419	0	0	1	0	0	0	3.33	2.28	4.91	0	0	0	570	66181	7.6
NP_076418	ZBTB10	ZBTB10	zinc finger and BTB domain-containing protein 10 isoform b [Homo sapiens]	2.214e-05	3.887e-05	1.731e-05	0	0	0	2.61067e-05	1.13141e-05	3.67217e-05	0.00946	1	1	1	0	0	0	3.07	3.07	2.01	0	0	0	847	92311	5.1
NP_006775	WDR3	WDR3	WD repeat-containing protein 3 [Homo sapiens]	3.977e-05	1.746e-05	1.555e-05	0	0	0	2.426e-05	1.3466e-05	9.37546e-05	0.0177	1	1	1	0	0	0	2.01	2.01	1.8	0	0	0	943	106099	6.6
NP_001128471	FERMT2	FERMT2	fermitin family homolog 2 isoform 2 [Homo sapiens]	2.73e-05	2.396e-05	2.134e-05	0	0	0	2.42e-05	2.98724e-06	2.98905e-07	0.000467	1	1	1	0	0	0	4.08	2.04	2.77	0	0	0	687	78676	6.7
NP_036222	MACF1	MACF1	microtubule-actin cross-linking factor 1 isoform a [Homo sapiens]	3.799e-05	1.061e-05	2.363e-05	0	0	0	2.40767e-05	1.36955e-05	0.000240403	0.035	2	1	5	0	0	0	2.39	2.04	3.08	0	0	0	5430	620426	5.4
NP_065799	INTS2	INTS2	integrator complex subunit 2 [Homo sapiens]	3.115e-05	2.734e-05	1.218e-05	0	0	0	2.35567e-05	1.0035e-05	9.26228e-05	0.0177	1	2	1	0	0	0	1.25	3.74	1.25	0	0	0	1204	134346	6.1
NP_006687	BRD8	BRD8	bromodomain-containing protein 8 isoform 1 [Homo sapiens]	1.972e-05	1.731e-05	3.084e-05	0	0	0	2.26233e-05	7.21715e-06	1.18685e-05	0.00464	1	1	1	0	0	0	2.73	2.73	2.1	0	0	0	951	102839	4.7
NP_001165124	ZEB2	ZEB2	zinc finger E-box-binding homeobox 2 isoform 2 [Homo sapiens]	1.576e-05	1.383e-05	3.697e-05	0	0	0	2.21867e-05	1.28391e-05	0.000122044	0.0215	1	1	2	0	0	0	2.61	0.92	3.45	0	0	0	1190	133806	6.5
NP_078821	SAP130	SAP130	histone deacetylase complex subunit SAP130 isoform b [Homo sapiens]	1.789e-05	3.141e-05	1.399e-05	0	0	0	2.10967e-05	9.142e-06	4.55009e-05	0.0109	1	2	1	0	0	0	4.1	5.34	1.24	0	0	0	1048	110324	9.8
NP_055484	NUP93	NUP93	nuclear pore complex protein Nup93 [Homo sapiens]	2.29e-05	2.01e-05	1.79e-05	0	0	0	2.03e-05	2.50599e-06	3.57809e-07	0.000489	1	1	1	0	0	0	3.91	3.91	3.17	0	0	0	819	93488	5.7
NP_003175	TAF2	TAF2	transcription initiation factor TFIID subunit 2 [Homo sapiens]	1.564e-05	1.373e-05	2.446e-05	0	0	0	1.79433e-05	5.72383e-06	1.51256e-05	0.00541	1	1	1	0	0	0	1.33	1.17	1.17	0	0	0	1199	136985	8.2
NP_065974	ZDBF2	ZDBF2	DBF4-type zinc finger-containing protein 2 [Homo sapiens]	1.593e-05	1.398e-05	1.869e-05	0	0	0	1.62e-05	2.36658e-06	8.85468e-07	0.00101	2	2	2	0	0	0	1.4	1.61	1.61	0	0	0	2354	265615	6.2
NP_060045	SMG6	SMG6	telomerase-binding protein EST1A isoform 1 [Homo sapiens]	1.322e-05	1.16e-05	2.067e-05	0	0	0	1.51633e-05	4.83721e-06	1.8228e-05	0.00568	1	1	1	0	0	0	1.27	1.13	1.27	0	0	0	1419	160461	7
NP_003237	THBS1	THBS1	thrombospondin-1 precursor [Homo sapiens]	1.603e-05	1.407e-05	1.253e-05	0	0	0	1.421e-05	1.75419e-06	5.28945e-07	0.000659	1	1	1	0	0	0	1.54	1.2	1.2	0	0	0	1170	129383	4.9
NP_277037	TRERF1	TRERF1	transcriptional-regulating factor 1 [Homo sapiens]	1.563e-05	1.372e-05	1.222e-05	0	0	0	1.38567e-05	1.7091e-06	5.42643e-07	0.000659	1	1	1	0	0	0	2.92	2.42	1.83	0	0	0	1200	132256	6.7
NP_683692	BOD1L	BOD1L	biorientation of chromosomes in cell division protein 1-like [Homo sapiens]	6.15e-06	5.4e-06	9.61e-06	0	0	0	7.05333e-06	2.24567e-06	4.78959e-05	0.0114	1	1	2	0	0	0	1.18	0.39	1.02	0	0	0	3051	330467	5.1
