# Supplementary material for: The SOX2-Interactome in Brain Cancer Cells Identifies the Requirement of MSI2 and USP9X for the Growth of Brain Tumor Cells
Source: PLoS One. 2013 May 7;8(5):e62857. doi: 10.1371/journal.pone.0062857 (PMC3647065; doi:10.1371/journal.pone.0062857)
Supplement: Table S2 — SOX2-associated proteins only in Dox-treated i-SOX2-DAOY cells, p-Value (Student T-test)<0.05. Proteins identified in 3 of 3, Dox-induced DAOY MudPIT replicates that were statistically significant according to the student’s t-test (p<0.05), but were not significant according to the BY-adjustment (p>0.05). (XLS) [file pone.0062857.s008.xls]

## Sheet: Table S2
Supplemental Table S2: Sox2-associated proteins only in Dox-treated i-Sox2-DAOY cells, p-Value (Student T-test) < 0.05
Protein Accession №		Gene Name	Description	NSAF Values						Average NSAF of Dox-Induced	Standard Deviation of Dox-Induced	P-Value (Student T-test)	P-Value (BY-Adjusted)	Non-Redundant Peptides						Sequence Coverage (%)						Length	MW	pI
				Dox-Induced (fs)Sox2			Uninduced							Dox-Induced (fs)Sox2			Uninduced			Dox-Induced (fs)Sox2			Uninduced
				Replicate 1	Replicate 2	Replicate 3	Replicate 1	Replicate 2	Replicate 3					Replicate 1	Replicate 2	Replicate 3	Replicate 1	Replicate 2	Replicate 3	Replicate 1	Replicate 2	Replicate 3	Replicate 1	Replicate 2	Replicate 3
NP_005960	NAP1L4	NAP1L4	nucleosome assembly protein 1-like 4 [Homo sapiens]	0.00010001	0.00102509	0.00101593	0	0	0	0.000713677	0.000531471	0.000420431	0.054	1	4	8	0	0	0	4.8	18.93	30.13	0	0	0	375	42823	4.7
NP_037387	MKLN1	MKLN1	muskelin isoform 2 [Homo sapiens]	5.103e-05	0.00040311	0.00093769	0	0	0	0.000463943	0.000446449	0.000882089	0.101	1	9	10	0	0	0	1.9	22.72	22.99	0	0	0	735	84768	6.3
NP_006612	AHCYL1	AHCYL1	putative adenosylhomocysteinase 2 [Homo sapiens]	3.538e-05	0.00096277	0.00024901	0	0	0	0.00041572	0.000485651	0.00152877	0.164	1	3	6	0	0	0	4.72	12.26	18.87	0	0	0	530	58951	6.9
NP_031393	RALY	RALY	RNA-binding protein Raly short isoform [Homo sapiens]	0.00103462	5.676e-05	5.057e-05	0	0	0	0.00038065	0.000566363	0.0021131	0.222	5	1	1	0	0	0	39.31	3.79	7.24	0	0	0	290	30364	9.6
NP_001098016	RPP30	RPP30	ribonuclease P protein subunit p30 isoform a [Homo sapiens]	5.824e-05	0.0008179	0.00018216	0	0	0	0.000352767	0.000407555	0.000651544	0.0778	1	2	1	0	0	0	6.21	13.35	6.21	0	0	0	322	35564	9.6
NP_001203	C1QBP	C1QBP	complement component 1 Q subcomponent-binding protein, mitochondrial precursor [Homo sapiens]	6.65e-05	0.00081718	0.000104	0	0	0	0.000329227	0.000422996	0.000739151	0.0864	1	3	2	0	0	0	10.64	27.3	20.21	0	0	0	282	31362	4.8
NP_003300	TSPYL1	TSPYL1	testis-specific Y-encoded-like protein 1 [Homo sapiens]	4.291e-05	0.00048966	0.00040267	0	0	0	0.000311747	0.000236847	0.000708122	0.0832	1	4	1	0	0	0	4.58	18.99	3.66	0	0	0	437	49192	5.5
NP_064507	KCMF1	KCMF1	E3 ubiquitin-protein ligase KCMF1 [Homo sapiens]	4.922e-05	0.00047523	0.0003079	0	0	0	0.00027745	0.000214631	0.000468904	0.0585	1	2	3	0	0	0	4.46	8.14	15.22	0	0	0	381	41945	5.7
NP_620147	LEO1	LEO1	RNA polymerase-associated protein LEO1 [Homo sapiens]	2.816e-05	0.00034601	0.00041834	0	0	0	0.00026417	0.000207566	0.00123592	0.136	1	4	6	0	0	0	3.3	6.76	13.66	0	0	0	666	75404	4.5
NP_073599	RMND5B	RMND5B	protein RMD5 homolog B [Homo sapiens]	4.772e-05	0.0005026	0.00018656	0	0	0	0.000245627	0.000233121	0.000484313	0.0601	1	4	3	0	0	0	3.31	19.85	10.18	0	0	0	393	44414	6.6
NP_079021	SHCBP1	SHCBP1	SHC SH2 domain-binding protein 1 [Homo sapiens]	5.581e-05	0.0004409	8.729e-05	0	0	0	0.000194667	0.000213824	0.000413269	0.0534	1	5	3	0	0	0	4.02	12.8	6.55	0	0	0	672	75660	4.8
NP_005430	MLF2	MLF2	myeloid leukemia factor 2 [Homo sapiens]	0.00045369	6.637e-05	5.913e-05	0	0	0	0.000193063	0.000225738	0.000524749	0.0634	2	1	1	0	0	0	13.71	6.45	6.45	0	0	0	248	28147	6.9
NP_005617	SRSF4	SRSF4	serine/arginine-rich splicing factor 4 [Homo sapiens]	0.00041756	3.332e-05	1.484e-05	0	0	0	0.00015524	0.000227364	0.00409322	0.41	3	1	0	0	0	0	5.47	2.83	2.43	0	0	0	494	56678	11.5
NP_037473	OLA1	OLA1	obg-like ATPase 1 isoform 1 [Homo sapiens]	9.471e-05	0.00029096	3.703e-05	0	0	0	0.0001409	0.000133117	0.000401391	0.0525	1	2	1	0	0	0	3.79	7.32	3.79	0	0	0	396	44744	7.8
NP_055904	CUL9	CUL9	cullin-9 [Homo sapiens]	2.98e-05	0.00012425	0.00024741	0	0	0	0.00013382	0.00010912	0.000489345	0.0604	4	10	16	0	0	0	2.86	9.57	13.43	0	0	0	2517	281227	5.5
NP_055524	USP34	USP34	ubiquitin carboxyl-terminal hydrolase 34 [Homo sapiens]	1.058e-05	0.00023674	0.00015301	0	0	0	0.000133443	0.000114343	0.00313476	0.317	1	20	21	0	0	0	0.48	9.53	9.31	0	0	0	3546	404234	5.8
NP_073741	TUT1	TUT1	U6 snRNA-specific terminal uridylyltransferase 1 [Homo sapiens]	2.056e-05	0.00012634	0.00024118	0	0	0	0.00012936	0.000110341	0.00101171	0.113	1	2	5	0	0	0	1.64	4.71	9.54	0	0	0	912	98435	6.4
NP_001034679	USP9X	USP9X	probable ubiquitin carboxyl-terminal hydrolase FAF-X isoform 3 [Homo sapiens]	1.459e-05	0.00021776	0.00012553	0	0	0	0.000119293	0.000101728	0.00171263	0.182	1	17	12	0	0	0	0.82	12.41	8.95	0	0	0	2570	292278	5.8
NP_005215	ARID3A	ARID3A	AT-rich interactive domain-containing protein 3A [Homo sapiens]	3.162e-05	8.327e-05	0.00023739	0	0	0	0.000117427	0.000107053	0.000412559	0.0534	1	1	3	0	0	0	2.7	2.02	11.47	0	0	0	593	62889	4.9
NP_065816	UBR4	UBR4	E3 ubiquitin-protein ligase UBR4 [Homo sapiens]	7.24e-06	6.669e-05	0.00021219	0	0	0	9.53733e-05	0.000105443	0.0046241	0.45	1	11	28	0	0	0	0.54	4.28	10.23	0	0	0	5183	573849	6
NP_056464	IRF2BP1	IRF2BP1	interferon regulatory factor 2-binding protein 1 [Homo sapiens]	0.00022477	2.819e-05	2.511e-05	0	0	0	9.269e-05	0.000114395	0.00124919	0.136	2	1	1	0	0	0	9.08	2.57	4.97	0	0	0	584	61688	8.2
NP_055681	SEC16A	SEC16A	protein transport protein Sec16A [Homo sapiens]	1.591e-05	6.285e-05	0.00015554	0	0	0	7.81e-05	7.10532e-05	0.000960126	0.108	2	6	10	0	0	0	3.1	5.85	10.52	0	0	0	2357	251891	5.8
NP_057332	AKAP11	AKAP11	A-kinase anchor protein 11 [Homo sapiens]	9.86e-06	6.061e-05	0.00016199	0	0	0	7.74867e-05	7.74564e-05	0.00238757	0.246	1	4	7	0	0	0	1.16	6	8.68	0	0	0	1901	210511	5.4
NP_056990	TRIM33	TRIM33	E3 ubiquitin-protein ligase TRIM33 isoform alpha [Homo sapiens]	3.328e-05	2.921e-05	0.00016915	0	0	0	7.72133e-05	7.96455e-05	0.000516018	0.0632	1	1	6	0	0	0	1.15	1.06	6.57	0	0	0	1127	122533	6.7
NP_071757	MMS19	MMS19	MMS19 nucleotide excision repair protein homolog [Homo sapiens]	1.821e-05	3.196e-05	0.00017084	0	0	0	7.367e-05	8.44321e-05	0.00114089	0.126	1	2	3	0	0	0	1.84	3.4	5.24	0	0	0	1030	113289	6.4
NP_004784	LONP1	LONP1	lon protease homolog, mitochondrial precursor [Homo sapiens]	1.955e-05	0.00013731	6.116e-05	0	0	0	7.26733e-05	5.97183e-05	0.000517889	0.0632	1	3	1	0	0	0	3.65	6.15	3.65	0	0	0	959	106489	6.4
NP_038478	BAZ2B	BAZ2B	bromodomain adjacent to zinc finger domain protein 2B [Homo sapiens]	1.73e-05	7.592e-05	0.00012175	0	0	0	7.16567e-05	5.23553e-05	0.000604623	0.0726	1	4	8	0	0	0	1.01	3.87	6.41	0	0	0	2168	240457	6.5
NP_056982	ZBTB7A	ZBTB7A	zinc finger and BTB domain-containing protein 7A [Homo sapiens]	3.211e-05	2.819e-05	0.00015066	0	0	0	7.032e-05	6.96041e-05	0.000450743	0.0569	1	1	3	0	0	0	2.91	2.57	8.05	0	0	0	584	61439	5.2
NP_001444	FOXC1	FOXC1	forkhead box protein C1 [Homo sapiens]	0.00013564	2.977e-05	2.652e-05	0	0	0	6.39767e-05	6.20835e-05	0.000439848	0.0559	2	1	1	0	0	0	17.18	6.33	4.16	0	0	0	553	56789	8.5
NP_958357	ZNF644	ZNF644	zinc finger protein 644 isoform 1 [Homo sapiens]	1.413e-05	4.962e-05	0.00012155	0	0	0	6.17667e-05	5.47304e-05	0.000899064	0.102	1	3	6	0	0	0	1.06	3.92	7.08	0	0	0	1327	149565	8.2
NP_054878	SETD2	SETD2	histone-lysine N-methyltransferase SETD2 [Homo sapiens]	1.463e-05	2.568e-05	8.007e-05	0	0	0	4.01267e-05	3.50304e-05	0.000521242	0.0633	1	2	10	0	0	0	1.13	1.21	7.33	0	0	0	2564	287595	6.1
NP_001005271	CHD3	CHD3	chromodomain-helicase-DNA-binding protein 3 isoform 3 [Homo sapiens]	4.55e-06	3.955e-05	6.564e-05	0	0	0	3.658e-05	3.06531e-05	0.00425466	0.423	0	3	3	0	0	0	2.96	5.54	4.27	0.39	0.83	0.83	2059	233035	6.2
NP_006302	NCOR1	NCOR1	nuclear receptor corepressor 1 isoform 1 [Homo sapiens]	7.69e-06	4.048e-05	6.01e-05	0	0	0	3.609e-05	2.64794e-05	0.00143788	0.156	1	3	6	0	0	0	0.9	1.97	3.98	0	0	0	2440	270207	7.1
NP_056224	EP400	EP400	E1A-binding protein p400 [Homo sapiens]	2.403e-05	1.054e-05	6.576e-05	0	0	0	3.34433e-05	2.87884e-05	0.000776197	0.0902	3	2	9	0	0	0	1.95	1.63	5.12	0	0	0	3122	339693	9.2
NP_005436	SMC3	SMC3	structural maintenance of chromosomes protein 3 [Homo sapiens]	4.623e-05	1.353e-05	1.205e-05	0	0	0	2.39367e-05	1.93208e-05	0.000454734	0.0571	1	1	1	0	0	0	1.31	1.64	0.9	0	0	0	1217	141541	7.2
NP_001073964	TNRC18	TNRC18	trinucleotide repeat-containing gene 18 protein [Homo sapiens]	2.527e-05	5.55e-06	3.953e-05	0	0	0	2.345e-05	1.7063e-05	0.00170156	0.181	2	1	3	0	0	0	1.21	0.61	1.52	0	0	0	2968	314520	8.7
NP_055816	SPEN	SPEN	msx2-interacting protein [Homo sapiens]	1.535e-05	4.49e-06	3.602e-05	0	0	0	1.862e-05	1.60173e-05	0.00238615	0.246	2	1	6	0	0	0	1.15	0.63	2.92	0	0	0	3664	402251	7.6
NP_056121	USP24	USP24	ubiquitin carboxyl-terminal hydrolase 24 [Homo sapiens]	7.16e-06	2.513e-05	2.239e-05	0	0	0	1.82267e-05	9.68144e-06	0.000430078	0.055	1	4	3	0	0	0	0.8	3.78	2.33	0	0	0	2620	294364	6.1
NP_078997	ZFHX4	ZFHX4	zinc finger homeobox protein 4 [Homo sapiens]	5.19e-06	9.1e-06	2.028e-05	0	0	0	1.15233e-05	7.83144e-06	0.000707129	0.0832	1	1	4	0	0	0	0.8	0.33	2.57	0	0	0	3616	398966	6.3
