# Supplementary material for: The SOX2-Interactome in Brain Cancer Cells Identifies the Requirement of MSI2 and USP9X for the Growth of Brain Tumor Cells
Source: PLoS One. 2013 May 7;8(5):e62857. doi: 10.1371/journal.pone.0062857 (PMC3647065; doi:10.1371/journal.pone.0062857)
Supplement: Table S3 — SOX2-associated proteins enriched in i-SOX2-DAOY. Proteins that were identified in all three induced and at least one uninduced MudPIT sample. Enrichment values are >6-fold. (XLS) [file pone.0062857.s009.xls]

## Sheet: Table S3
Supplemental Table 3: Sox2-associated proteins enriched in i-Sox2-DAOY
Protein Accession №		Gene Name	Description	NSAF Values						Average NSAF of Dox-Induced	Standard Deviation of Dox-Induced	Fold-Enrichment	P-Value (Student T-test)	P-Value (BY-Adjusted)	Non-Redundant Peptides						Sequence Coverage (%)						Length	MW	pI
				Dox-Induced (fs)Sox2			Uninduced								Dox-Induced (fs)Sox2			Uninduced			Dox-Induced (fs)Sox2			Uninduced
				Replicate 1	Replicate 2	Replicate 3	Replicate 1	Replicate 2	Replicate 3						Replicate 1	Replicate 2	Replicate 3	Replicate 1	Replicate 2	Replicate 3	Replicate 1	Replicate 2	Replicate 3	Replicate 1	Replicate 2	Replicate 3
NP_003002	SET	SET	protein SET isoform 2 [Homo sapiens]	0.00148936	0.00987342	0.00937007	0	3.834e-05	6.247e-05	0.00691095	3.36033e-05	205.663	0.0106474	0.934	1	1	1	0	0	0	42.24	43.68	30.69	0	3.61	6.5	277	32103	4.2
NP_055521	SART3	SART3	squamous cell carcinoma antigen recognized by T-cells 3 [Homo sapiens]	0.00161626	0.0077088	0.00415706	2.215e-05	4.412e-05	0	0.00449404	2.209e-05	203.442	0.00730225	0.672	20	41	32	1	1	0	35.51	57.63	49.01	2.49	1.45	0	963	109935	5.6
NP_060366	C20orf11	C20orf11	protein C20orf11 [Homo sapiens]	0.00246743	0.00577553	0.00681743	9.354e-05	0	0	0.00502013	3.118e-05	161.005	0.00732557	0.672	4	9	11	1	0	0	38.16	58.33	62.28	9.65	0	0	228	26749	5
NP_006296	ANP32A	ANP32A	acidic leucine-rich nuclear phosphoprotein 32 family member A [Homo sapiens]	0.00105435	0.00714582	0.00238437	8.566e-05	0	0	0.00352818	2.85533e-05	123.565	0.00985692	0.883	2	6	5	1	0	0	18.88	38.15	36.95	13.65	0	0	249	28585	4.1
NP_004334	CALR	CALR	calreticulin precursor [Homo sapiens]	0.00139407	0.00106577	0.00309454	5.115e-05	0	0	0.00185146	1.705e-05	108.59	0.00734694	0.672	6	5	11	1	0	0	41.49	24.22	49.4	8.63	0	0	417	48142	4.4
NP_839943	IQGAP3	IQGAP3	ras GTPase-activating-like protein IQGAP3 [Homo sapiens]	0.00012647	0.00030276	0.00056642	1.308e-05	0	0	0.000331883	4.36e-06	76.12	0.00587983	0.556	5	12	22	1	0	0	5.4	15.02	21.64	1.04	0	0	1631	184598	7.6
NP_001060	TUBB2A	TUBB2A	tubulin beta-2A chain [Homo sapiens]	0.00018261	0.00148907	0.00132057	4.793e-05	0	0	0.000997417	1.59767e-05	62.4296	0.0134479	1	0	2	1	0	0	0	55.73	76.85	66.97	39.78	23.15	27.64	445	49907	4.9
NP_006392	ANP32B	ANP32B	acidic leucine-rich nuclear phosphoprotein 32 family member B [Homo sapiens]	0.00149422	0.00478087	0.00248364	0.00016995	0	0	0.00291958	5.665e-05	51.5371	0.0145809	1	4	6	2	1	0	0	23.11	31.47	21.12	5.18	0	0	251	28788	4.1
NP_689483	SLFN11	SLFN11	schlafen family member 11 [Homo sapiens]	0.00033301	0.00036538	0.00048825	2.367e-05	0	0	0.000395547	7.89e-06	50.1327	0.00746148	0.679	7	7	9	1	0	0	16.32	16.76	21.09	2.33	0	0	901	102836	7.8
XP_003120747	DDBP1L3	DDBP1L3	PREDICTED: DNA damage-binding protein 1-like isoform 3 [Homo sapiens]	0.0001316	0.00049092	0.00055311	0	0	3.036e-05	0.000391877	1.012e-05	38.723	0.0123629	1	6	9	13	0	0	1	9.12	13.95	18.86	0	0	1.23	1140	126968	5.3
NP_003097	SOX2	SOX2	transcription factor SOX-2 [Homo sapiens]	0.0337103	0.0376976	0.0282513	0.00026912	0.00167521	0.00065509	0.0332197	0.000866473	38.339	0.000935744	0.105	10	10	10	1	2	1	55.52	53	53.31	13.56	11.67	5.36	317	34310	9.7
NP_001070254	QSER1	QSER1	glutamine and serine-rich protein 1 [Homo sapiens]	0.00016212	0.00037	0.00032962	2.459e-05	0	0	0.000287247	8.19667e-06	35.0443	0.010241	0.91	5	11	9	2	0	0	5.3	15.85	10.95	2.02	0	0	1735	189971	7.1
NP_079223	PHC3	PHC3	polyhomeotic-like protein 3 [Homo sapiens]	0.00011308	0.00014889	0.00010961	0	1.067e-05	0	0.00012386	3.55667e-06	34.8247	0.00642503	0.603	4	4	5	0	0	0	11.56	11.56	8.14	0	1.31	0	995	107480	6.5
NP_078930	NOL9	NOL9	nucleolar protein 9 [Homo sapiens]	0.00077467	0.00082067	0.00050133	6.076e-05	0	0	0.00069889	2.02533e-05	34.5074	0.0129375	1	9	9	9	2	0	0	27.21	27.07	23.36	5.27	0	0	702	79277	9.2
NP_001120873	YPEL5	YPEL5	protein yippee-like 5 [Homo sapiens]	0.00077489	0.00340088	0.00181784	0	0.00017555	0	0.00199787	5.85167e-05	34.1419	0.0187687	1	2	4	2	0	1	0	23.14	41.32	19.83	0	11.57	0	121	13842	7.3
NP_005453	MAGEC1	MAGEC1	melanoma-associated antigen C1 [Homo sapiens]	6.568e-05	0.00014414	0.00042374	1.868e-05	0	0	0.000211187	6.22667e-06	33.9165	0.0135355	1	1	4	7	1	0	0	0.96	3.5	6.48	0.96	0	0	1142	123643	4.3
NP_006382	IPO7	IPO7	importin-7 [Homo sapiens]	0.0001084	7.929e-05	0.00042381	2.055e-05	0	0	0.000203833	6.85e-06	29.7567	0.0147722	1	4	3	10	1	0	0	7.51	4.82	16.47	1.64	0	0	1038	119516	4.8
NP_006827	GCN1L1	GCN1L1	translational activator GCN1 [Homo sapiens]	0.00061081	0.00040673	0.00046665	2.396e-05	0	2.592e-05	0.00049473	1.66267e-05	29.7552	0.0164965	1	33	26	29	3	0	2	20.37	15.91	18.05	1.39	0	1.35	2671	292708	7.4
NP_057216	MYEF2	MYEF2	myelin expression factor 2 [Homo sapiens]	0.00053132	0.00041151	0.00073319	0	0	5.768e-05	0.000558673	1.92267e-05	29.0572	0.0141249	1	7	7	8	0	0	1	26.83	22.17	21.5	0	0	1.83	600	64180	8.9
NP_057322	ANAPC7	ANAPC7	anaphase-promoting complex subunit 7 isoform a [Homo sapiens]	0.00084527	0.00395706	0.00259495	7.121e-05	7.092e-05	0.00011556	0.00246576	8.58967e-05	28.7061	0.00139776	0.152	9	17	21	2	1	1	23.04	46.58	47.75	5.51	2.5	3.67	599	66856	5.6
NP_055045	SRP68	SRP68	signal recognition particle 68 kDa protein [Homo sapiens]	5.982e-05	0.00162765	0.00102905	0	0.00010163	0	0.000905507	3.38767e-05	26.7295	0.0346327	1	2	15	16	0	2	0	4.15	36.2	32.22	0	5.1	0	627	70730	8.6
NP_057284	NAA38	NAA38	N-alpha-acetyltransferase 38, NatC auxiliary subunit [Homo sapiens]	0.00136737	0.0101162	0.00580446	0	0.0006638	0	0.00576268	0.000221267	26.044	0.0273854	1	3	3	2	0	1	0	61.46	61.46	41.67	0	25	0	96	10403	4.5
NP_002874	RANGAP1	RANGAP1	ran GTPase-activating protein 1 [Homo sapiens]	0.00012779	0.00050474	0.00029977	3.633e-05	0	0	0.000310767	1.211e-05	25.662	0.0158155	1	3	7	4	1	0	0	4.77	30.66	14.14	4.09	0	0	587	63542	4.7
NP_932157	PHC2	PHC2	polyhomeotic-like protein 2 isoform a [Homo sapiens]	0.00010928	3.837e-05	0.00016343	0	1.238e-05	0	0.000103693	4.12667e-06	25.1276	0.0123406	1	2	1	2	0	0	0	3.15	1.28	4.66	0	1.52	0	858	90713	8.7
NP_001545	CYR61	CYR61	protein CYR61 precursor [Homo sapiens]	0.00054141	0.00034562	0.00034639	5.598e-05	0	0	0.00041114	1.866e-05	22.0332	0.0163512	1	3	3	4	1	0	0	16.8	18.64	22.83	7.61	0	0	381	42027	8.2
NP_006338	PPIH	PPIH	peptidyl-prolyl cis-trans isomerase H [Homo sapiens]	0.00021189	0.00158093	0.00082847	0.0001205	0	0	0.000873763	4.01667e-05	21.7534	0.0252352	1	2	6	5	1	0	0	23.16	55.37	45.76	15.25	0	0	177	19208	8.1
NP_000875	IMPDH2	IMPDH2	inosine-5'-monophosphate dehydrogenase 2 [Homo sapiens]	0.00025538	0.00032024	0.00031382	0	4.133e-05	0	0.00029648	1.37767e-05	21.5204	0.0150488	1	4	4	5	0	1	0	13.04	10.51	15.76	0	2.33	0	514	55805	6.9
NP_055138	PATZ1	PATZ1	POZ-, AT hook-, and zinc finger-containing protein 1 long C isoform [Homo sapiens]	0.00013648	0.00016772	0.00036286	3.105e-05	0	0	0.000222353	1.035e-05	21.4834	0.0156744	1	3	2	8	1	0	0	10.33	4.37	14.85	1.89	0	0	687	74060	8.4
NP_003461	USP7	USP7	ubiquitin carboxyl-terminal hydrolase 7 [Homo sapiens]	1.702e-05	0.00011949	0.00026613	1.935e-05	0	0	0.000134213	6.45e-06	20.8083	0.0289137	1	1	4	8	1	0	0	2.9	8.8	12.34	1.09	0	0	1102	128302	5.6
NP_055680	NCAPD2	NCAPD2	condensin complex subunit 1 [Homo sapiens]	2.677e-05	0.00014099	0.00013607	1.522e-05	0	0	0.000101277	5.07333e-06	19.9625	0.0182968	1	1	4	9	1	0	0	1.28	4.21	11.85	0.86	0	0	1401	157182	6.6
NP_060720	INTS9	INTS9	integrator complex subunit 9 isoform 1 [Homo sapiens]	0.000114	0.00030019	0.00022286	3.241e-05	0	0	0.00021235	1.08033e-05	19.656	0.0165201	1	2	3	2	1	0	0	4.26	6.99	6.08	1.82	0	0	658	73815	6.3
NP_001887	CSNK2A2	CSNK2A2	casein kinase II subunit alpha' [Homo sapiens]	0.00010716	0.00032921	0.00075414	6.094e-05	0	0	0.000396837	2.03133e-05	19.5358	0.0242717	1	1	6	5	1	0	0	5.43	26	21.71	5.43	0	0	350	41213	8.6
NP_112483	LAS1L	LAS1L	protein LAS1 homolog isoform 1 [Homo sapiens]	0.00022993	0.00089702	0.00053941	8.717e-05	0	0	0.000555453	2.90567e-05	19.1162	0.022143	1	4	10	12	2	0	0	12.53	27.11	27.38	6.27	0	0	734	83065	4.7
NP_005871	DNAJA2	DNAJA2	dnaJ homolog subfamily A member 2 [Homo sapiens]	0.00054619	0.00055933	0.00085421	0.00010353	0	0	0.000653243	3.451e-05	18.9291	0.0201612	1	3	6	8	1	0	0	18.93	34.71	33.01	8.01	0	0	412	45746	6.5
NP_055204	PELP1	PELP1	proline-, glutamic acid- and leucine-rich protein 1 [Homo sapiens]	0.00028212	0.0004807	0.0005061	0	3.76e-05	3.063e-05	0.000422973	2.27433e-05	18.5977	0.0271969	1	6	9	14	0	2	1	10.27	14.25	19.12	0	3.01	0.88	1130	119700	4.3
NP_001139333	POP1	POP1	ribonucleases P/MRP protein subunit POP1 [Homo sapiens]	0.00025638	0.00030542	0.00018616	4.166e-05	0	0	0.00024932	1.38867e-05	17.9539	0.0172282	1	6	9	6	1	0	0	11.62	14.84	9.96	1.07	0	0	1024	114709	9.2
NP_056211	ARMC8	ARMC8	armadillo repeat-containing protein 8 isoform 2 [Homo sapiens]	8.537e-05	0.00079928	0.00091232	0	0	0.00010504	0.00059899	3.50133e-05	17.1075	0.032896	1	2	11	10	0	0	1	4.25	24.13	22.61	0	0	1.67	659	73994	6.7
NP_066997	KIAA1967	KIAA1967	p30 DBC protein [Homo sapiens]	0.00060951	0.00119484	0.00169993	4.621e-05	9.205e-05	7.5e-05	0.00116809	7.10867e-05	16.432	0.000814615	0.0937	7	20	24	2	3	2	17.12	35.75	45.4	4.77	6.07	3.03	923	102902	5.2
NP_005991	TUBA4A	TUBA4A	tubulin alpha-4A chain [Homo sapiens]	0.00844395	0.00878552	0.00703797	0.00069031	0.00040697	0.00038628	0.00808915	0.00049452	16.3576	6.94304e-05	0.0146	4	3	2	0	0	0	58.48	53.35	52.46	38.39	39.51	20.54	448	49924	5.1
NP_078934	IPO4	IPO4	importin-4 [Homo sapiens]	5.204e-05	9.136e-05	0.00017635	0	1.965e-05	0	0.000106583	6.55e-06	16.2723	0.0177675	1	3	4	6	0	1	0	3.98	6.66	8.7	0	1.85	0	1081	118715	5
NP_002259	KPNA4	KPNA4	importin subunit alpha-4 [Homo sapiens]	0.00017997	0.00031594	0.00016418	4.094e-05	0	0	0.00022003	1.36467e-05	16.1234	0.0189045	1	1	4	2	1	0	0	3.26	16.12	8.45	3.26	0	0	521	57887	5
NP_079410	CHD9	CHD9	chromodomain-helicase-DNA-binding protein 9 [Homo sapiens]	5.858e-05	6.621e-05	0.00015202	0	0	1.802e-05	9.227e-05	6.00667e-06	15.3613	0.0172322	1	5	5	14	0	0	0	3.61	4.62	9.96	0	0	0.62	2881	324056	6.9
NP_002262	IPO5	IPO5	importin-5 [Homo sapiens]	8.409e-05	5.905e-05	0.000434	3.826e-05	0	0	0.00019238	1.27533e-05	15.0847	0.0298911	1	4	2	12	1	0	0	6.28	2.69	16.68	1.88	0	0	1115	125545	4.9
NP_001017392	SUGP2	SUGP2	putative splicing factor, arginine/serine-rich 14 [Homo sapiens]	0.00022531	9.128e-05	0.00046079	1.971e-05	0	3.199e-05	0.000259127	1.72333e-05	15.0364	0.0361256	1	2	4	12	1	0	1	6.56	9.15	20.79	1.85	0	0.83	1082	120207	7.3
NP_001322	CTNND1	CTNND1	catenin delta-1 isoform 1B [Homo sapiens]	7.971e-05	5.248e-05	0.00020258	2.267e-05	0	0	0.00011159	7.55667e-06	14.7671	0.0208988	1	3	2	5	1	0	0	4.68	3.08	10.2	1.81	0	0	941	104958	6.3
NP_005795	DDX39	DDX39	ATP-dependent RNA helicase DDX39 [Homo sapiens]	0.00017567	0.00040091	0.00040065	0	6.633e-05	0	0.000325743	2.211e-05	14.7329	0.0226687	1	1	1	2	0	1	0	12.18	14.99	18.97	0	6.09	8.43	427	49130	5.7
NP_060250	CHD7	CHD7	chromodomain-helicase-DNA-binding protein 7 [Homo sapiens]	3.129e-05	9.649e-05	0.00010877	0	0	1.732e-05	7.885e-05	5.77333e-06	13.6576	0.0204409	1	2	11	10	0	0	0	0.97	7.54	6.97	0	0	0.6	2997	335928	6.3
NP_056485	SENP3	SENP3	sentrin-specific protease 3 [Homo sapiens]	0.00035937	0.00034412	0.00030656	7.431e-05	0	0	0.000336683	2.477e-05	13.5924	0.0224774	1	3	4	4	1	0	0	11.67	14.46	13.76	2.44	0	0	574	65010	8.6
NP_008878	SRP72	SRP72	signal recognition particle 72 kDa protein [Homo sapiens]	0.00022358	0.00093218	0.00150791	6.357e-05	3.166e-05	0.00010316	0.00088789	6.613e-05	13.4264	0.0108414	0.948	5	11	16	1	1	2	19.08	34.28	39.94	5.07	1.64	7.15	671	74606	9.3
NP_001153518	SGOL2	SGOL2	shugoshin-like 2 isoform 3 [Homo sapiens]	1.487e-05	0.00013053	0.00020932	0	0	2.745e-05	0.00011824	9.15e-06	12.9224	0.0396039	1	1	6	11	0	0	1	1.19	9.6	16.65	0	0	0.71	1261	144181	7.7
NP_006700	EHMT2	EHMT2	histone-lysine N-methyltransferase, H3 lysine-9 specific 3 isoform a [Homo sapiens]	7.749e-05	0.00013604	0.00023026	1.763e-05	1.756e-05	0	0.00014793	1.173e-05	12.6113	0.0309612	1	5	4	8	1	1	0	8.1	5.7	11.9	1.16	1.65	0	1210	132370	5.5
NP_001073922	INTS1	INTS1	integrator complex subunit 1 [Homo sapiens]	8.563e-05	0.00015032	0.00012722	2.922e-05	0	0	0.000121057	9.74e-06	12.4288	0.020448	1	5	6	6	2	0	0	4.43	5.25	4.29	2.37	0	0	2190	244295	6.1
NP_490647	DNAJB6	DNAJB6	dnaJ homolog subfamily B member 6 isoform a [Homo sapiens]	0.00166816	0.00116131	0.00031487	0.00026169	0	0	0.00104811	8.723e-05	12.0155	0.0339975	1	4	5	4	2	0	0	17.79	24.85	21.17	10.43	0	0	326	36087	9.1
NP_055278	LSM3	LSM3	U6 snRNA-associated Sm-like protein LSm3 [Homo sapiens]	0.00091924	0.0006455	0.00071882	0.0002091	0	0	0.000761187	6.97e-05	10.9209	0.0293983	1	2	2	2	1	0	0	20.59	42.16	20.59	8.82	0	0	102	11845	4.7
NP_057250	PIAS1	PIAS1	E3 SUMO-protein ligase PIAS1 [Homo sapiens]	0.00014403	7.585e-05	0.00013515	3.276e-05	0	0	0.000118343	1.092e-05	10.8373	0.0234653	1	2	2	2	1	0	0	5.68	5.84	5.53	3.53	0	0	651	71836	7.3
NP_149124	CNP	CNP	2',3'-cyclic-nucleotide 3'-phosphodiesterase [Homo sapiens]	8.909e-05	0.00035188	0.00010449	0	5.046e-05	0	0.00018182	1.682e-05	10.8098	0.0304293	1	2	4	2	0	1	0	5.7	17.1	9.5	0	3.09	0	421	47579	9.1
NP_001036016	SMC2	SMC2	structural maintenance of chromosomes protein 2 [Homo sapiens]	4.7e-05	6.876e-05	7.35e-05	1.782e-05	0	0	6.30867e-05	5.94e-06	10.6207	0.0201556	1	2	4	4	1	0	0	2.34	5.43	5.76	1.09	0	0	1197	135656	8.4
NP_004273	BAG2	BAG2	BAG family molecular chaperone regulator 2 [Homo sapiens]	0.00159974	0.00046806	0.00104246	0.00030324	0	0	0.00103675	0.00010108	10.2568	0.0342444	1	3	3	4	1	0	0	23.22	18.01	30.33	8.06	0	0	211	23772	6.7
NP_078805	CDC73	CDC73	parafibromin [Homo sapiens]	0.00052973	0.00043398	0.00107701	0.00020083	0	0	0.00068024	6.69433e-05	10.1614	0.0321454	1	5	7	6	4	0	0	13.94	18.27	16.01	10.36	0	0	531	60577	9.6
NP_001530	DNAJA1	DNAJA1	dnaJ homolog subfamily A member 1 [Homo sapiens]	0.00170047	0.00120239	0.00147747	0.00016117	0.00010701	0.00017436	0.00146011	0.000147513	9.89816	0.000111477	0.0201	8	6	6	3	2	2	42.57	29.22	29.22	15.62	9.57	6.05	397	44868	7.1
NP_001124296	SUPT5H	SUPT5H	transcription elongation factor SPT5 isoform a [Homo sapiens]	0.00010351	0.00039371	0.0002698	5.886e-05	1.954e-05	0	0.000255673	2.61333e-05	9.78342	0.0479972	1	4	11	10	2	1	0	8	17.2	16.19	3.13	1.47	0	1087	121000	5.1
NP_898868	ZMYND8	ZMYND8	protein kinase C-binding protein 1 isoform a [Homo sapiens]	1.578e-05	9.699e-05	6.172e-05	1.795e-05	0	0	5.81633e-05	5.98333e-06	9.72089	0.0327264	1	1	2	2	1	0	0	1.85	3.37	2.02	1.85	0	0	1188	131580	6.6
NP_006077	TUBB3	TUBB3	tubulin beta-3 chain [Homo sapiens]	0.00117155	0.00174423	0.0021528	1.58e-05	4.72e-05	0.00048163	0.00168953	0.000181543	9.30646	0.0187063	1	5	3	4	0	0	2	49.56	40.44	50	21.11	23.33	31.56	450	50433	4.9
NP_002887	RBM4	RBM4	RNA-binding protein 4 [Homo sapiens]	0.0005667	0.00067831	0.00088628	0	0.00023342	0	0.00071043	7.78067e-05	9.13071	0.0327056	1	4	5	10	0	2	0	25.27	30.22	42.58	0	8.24	0	364	40314	7.1
NP_003127	SRP54	SRP54	signal recognition particle 54 kDa protein isoform 1 [Homo sapiens]	0.00018604	0.00035925	0.00122199	4.232e-05	8.429e-05	6.867e-05	0.000589093	6.50933e-05	9.04998	0.0150698	1	1	5	10	1	1	1	4.17	17.66	29.96	4.37	2.18	2.38	504	55705	8.8
NP_853530	CUX1	CUX1	protein CASP isoform a [Homo sapiens]	0.00014952	0.00015312	0.00020461	0	5.646e-05	0	0.000169083	1.882e-05	8.98424	0.0280137	1	5	10	8	0	3	0	7.91	11.76	10.76	0	3.65	0	1505	164187	5.9
NP_612409	NOM1	NOM1	nucleolar MIF4G domain-containing protein 1 [Homo sapiens]	0.00013083	1.914e-05	6.82e-05	0	2.47e-05	0	7.27233e-05	8.23333e-06	8.83279	0.0372037	1	1	1	2	0	1	0	2.09	2.09	3.72	0	1.63	0	860	96257	8.1
NP_061961	PAF1	PAF1	RNA polymerase II-associated factor 1 homolog [Homo sapiens]	0.00028252	0.00065097	0.00077324	0	0.00020002	0	0.00056891	6.66733e-05	8.5328	0.0355265	1	3	7	10	0	2	0	9.6	18.08	28.81	0	5.84	0	531	59976	4.6
NP_001531	HSPB1	HSPB1	heat shock protein beta-1 [Homo sapiens]	0.00045738	0.00088323	0.00035766	0.00020808	0	0	0.00056609	6.936e-05	8.16162	0.0360039	1	2	4	3	1	0	0	26.34	39.51	41.95	18.54	0	0	205	22783	6.4
NP_066964	XRCC5	XRCC5	X-ray repair cross-complementing protein 5 [Homo sapiens]	0.00189574	0.00348544	0.00242395	0.00052446	5.804e-05	0.00037826	0.00260171	0.000320253	8.12391	0.013558	1	19	24	19	7	1	1	46.99	50.68	39.75	15.03	3.01	3.01	732	82705	5.8
NP_056175	SKIV2L2	SKIV2L2	superkiller viralicidic activity 2-like 2 [Homo sapiens]	0.00046791	0.00115317	0.00122434	8.187e-05	0.00020385	6.643e-05	0.000948473	0.000117383	8.08014	0.0050516	0.485	10	18	24	3	4	2	13.15	27.35	31.48	4.61	4.51	1.82	1042	117805	6.5
NP_065883	ZNF687	ZNF687	zinc finger protein 687 [Homo sapiens]	3.032e-05	1.331e-05	9.484e-05	1.724e-05	0	0	4.61567e-05	5.74667e-06	8.0319	0.0410142	1	1	1	2	1	0	0	1.94	2.26	4.2	1.94	0	0	1237	129529	8.2
NP_817124	TUBB8	TUBB8	tubulin beta-8 chain isoform 1 [Homo sapiens]	5.631e-05	5.852e-05	0.00013249	0	3.189e-05	0	8.244e-05	1.063e-05	7.75541	0.0313661	1	0	1	1	0	0	0	11.26	20.95	17.79	7.88	8.11	6.53	444	49776	4.9
NP_004484	HSD17B10	HSD17B10	3-hydroxyacyl-CoA dehydrogenase type-2 isoform 1 [Homo sapiens]	0.0001437	0.00031533	0.00016855	0	8.139e-05	0	0.000209193	2.713e-05	7.71078	0.0339484	1	1	4	2	0	1	0	6.51	28.74	16.48	0	8.81	0	261	26923	7.8
NP_056130	LARP1	LARP1	la-related protein 1 isoform 1 [Homo sapiens]	0.00036806	0.00033922	0.00040293	0.00012558	2.085e-05	0	0.00037007	4.881e-05	7.58185	0.0498644	1	9	6	12	4	1	0	13.25	10.7	19.14	8.93	1.67	0	1019	116465	9.1
NP_006000	TUBA1A	TUBA1A	tubulin alpha-1A chain [Homo sapiens]	0.00978247	0.0155564	0.0107764	0.00040197	0.00028652	0.0043743	0.0120384	0.0016876	7.13347	0.0180858	1	1	1	1	0	0	1	71.4	72.95	69.4	62.53	50.55	32.82	451	50136	5.1
NP_666499	MRPL4	MRPL4	39S ribosomal protein L4, mitochondrial isoform a [Homo sapiens]	0.00018089	0.00015878	0.00014145	0	6.83e-05	0	0.000160373	2.27667e-05	7.04422	0.0332991	1	1	2	2	0	1	0	5.14	10.61	7.4	0	6.11	0	311	34919	9.7
NP_001978	ETV6	ETV6	transcription factor ETV6 [Homo sapiens]	0.0003319	0.000437	0.0002271	0.00014156	0	0	0.000332	4.71867e-05	7.03589	0.0366588	1	1	1	1	1	0	0	3.1	3.1	3.1	3.1	0	0	452	53000	7.4
NP_001128727	RBBP4	RBBP4	histone-binding protein RBBP4 isoform b [Homo sapiens]	0.0012965	0.00147978	0.00021739	5.03e-05	0.00015029	0.00022856	0.00099789	0.00014305	6.97581	0.037635	1	6	5	2	1	0	1	46.23	38.44	21.23	2.83	6.84	11.32	424	47585	4.9
NP_001129206	ZNF384	ZNF384	zinc finger protein 384 isoform d [Homo sapiens]	9.75e-05	5.705e-05	0.00010166	3.696e-05	0	0	8.54033e-05	1.232e-05	6.93209	0.0324943	1	2	1	1	1	0	0	6.59	2.25	2.25	5.55	0	0	577	63219	9
NP_001231	CCNT1	CCNT1	cyclin-T1 [Homo sapiens]	0.00012915	9.069e-05	0.00018178	5.876e-05	0	0	0.000133873	1.95867e-05	6.83492	0.0347805	1	3	1	2	2	0	0	9.23	4.82	7.02	7.02	0	0	726	80685	8.8
NP_004688	PRPF4	PRPF4	U4/U6 small nuclear ribonucleoprotein Prp4 [Homo sapiens]	0.00064664	0.00157665	0.00179787	0.00012258	0.00020346	0.00026522	0.00134039	0.000197087	6.801	0.00441803	0.435	10	18	15	2	3	2	29.12	49.43	42.53	4.6	7.47	4.98	522	58449	7.4
NP_073605	RBM15	RBM15	putative RNA-binding protein 15 [Homo sapiens]	0.00013436	8.424e-05	7.505e-05	4.366e-05	0	0	9.78833e-05	1.45533e-05	6.72584	0.0337943	1	3	1	1	1	0	0	5.22	1.74	1.74	1.74	0	0	977	107188	10.1
NP_006819	ASCC3	ASCC3	activating signal cointegrator 1 complex subunit 3 isoform a [Homo sapiens]	0.00011923	7.475e-05	5.993e-05	2.906e-05	9.65e-06	0	8.46367e-05	1.29033e-05	6.55929	0.0464822	1	10	5	6	2	1	0	9.13	5	4.68	1.45	0.68	0	2202	251458	7.1
NP_060216	TEX10	TEX10	testis-expressed sequence 10 protein isoform 1 [Homo sapiens]	0.00016149	0.00054927	0.00058403	6.887e-05	9.146e-05	3.726e-05	0.000431597	6.58633e-05	6.55291	0.0110724	0.964	4	14	9	2	2	1	6.03	23.14	13.89	3.23	3.66	1.4	929	105674	9.4
NP_001177957	TNPO3	TNPO3	transportin-3 isoform 2 [Homo sapiens]	6.549e-05	7.665e-05	1.707e-05	2.483e-05	0	0	5.307e-05	8.27667e-06	6.412	0.0420416	1	2	1	1	1	0	0	5.82	2.91	2.21	2.91	0	0	859	97372	5.4
NP_003064	SMARCB1	SMARCB1	SWI/SNF-related matrix-associated actin-dependent regulator of chromatin subfamily B member 1 isoform a [Homo sapiens]	0.00014612	0.00025652	0.0003047	0	0.00011035	0	0.00023578	3.67833e-05	6.40997	0.0384018	1	1	3	3	0	2	0	5.45	15.06	15.06	0	10.39	0	385	44141	6.2
NP_001001937	ATP5A1	ATP5A1	ATP synthase subunit alpha, mitochondrial precursor [Homo sapiens]	0.00010173	5.953e-05	7.955e-05	0	3.841e-05	0	8.027e-05	1.28033e-05	6.26946	0.034637	1	2	2	2	0	1	0	5.79	7.59	3.07	0	2.89	0	553	59751	9.1
NP_067000	LSM2	LSM2	U6 snRNA-associated Sm-like protein LSm2 [Homo sapiens]	0.00078958	0.00259899	0.00200664	0	0.00089438	0	0.0017984	0.000298127	6.03235	0.0459421	1	1	3	4	0	1	0	20	48.42	68.42	0	20	0	95	10835	6.5
