# Supplementary material for: The SOX2-Interactome in Brain Cancer Cells Identifies the Requirement of MSI2 and USP9X for the Growth of Brain Tumor Cells
Source: PLoS One. 2013 May 7;8(5):e62857. doi: 10.1371/journal.pone.0062857 (PMC3647065; doi:10.1371/journal.pone.0062857)
Supplement: Table S4 — shRNA constructs used for knockdown. Lentiviral constructs were obtained from Open Biosystems. The Open Biosystems catalogue numbers are provided. (XLS) [file pone.0062857.s010.xls]

## Sheet: Table S4
Supplemental Table S4: shRNA constructs used for knockdown
shRNA Target	shRNA Number	Open Biosystems Construct Accession Number	Hairpin Sequence	Mature Sense	Mature Anti-Sense
Msi2	1	TRCN0000071976	CCGGGCTACAGTGCTCAACCGAATTCTCGAGAATTCGGTTGAGCACTGTAGCTTTTTG	GCTACAGTGCTCAACCGAATT	AATTCGGTTGAGCACTGTAGC
	2	TRCN0000071977	CCGGCCACCATGAGTTAGATTCCAACTCGAGTTGGAATCTAACTCATGGTGGTTTTTG	CCACCATGAGTTAGATTCCAA	TTGGAATCTAACTCATGGTGG
Sox2	1	TRCN0000085748	CCGGCGAGATAAACATGGCAATCAACTCGAGTTGATTGCCATGTTTATCTCGTTTTTG	CGAGATAAACATGGCAATCAA	TTGATTGCCATGTTTATCTCG
	2	TRCN0000085749	CCGGGCCCACCTACAGCATGTCCTACTCGAGTAGGACATGCTGTAGGTGGGCTTTTTG	GCCCACCTACAGCATGTCCTA	TAGGACATGCTGTAGGTGGGC
	3	TRCN0000085750	CCGGGCACATGAACGGCTGGAGCAACTCGAGTTGCTCCAGCCGTTCATGTGCTTTTTG	GCACATGAACGGCTGGAGCAA	TTGCTCCAGCCGTTCATGTGC
Usp9x	1	TRCN0000007361	CCGGGAGAGTTTATTCACTGTCTTACTCGAGTAAGACAGTGAATAAACTCTCTTTTT	GAGAGTTTATTCACTGTCTTA	TAAGACAGTGAATAAACTCTC
	2	TRCN0000007362	CCGGCGATTCTTCAAAGCTGTGAATCTCGAGATTCACAGCTTTGAAGAATCGTTTTT	CGATTCTTCAAAGCTGTGAAT	ATTCACAGCTTTGAAGAATCG
	3	TRCN0000007363	CCGGCGACCCTAAACGTAGACATTACTCGAGTAATGTCTACGTTTAGGGTCGTTTTT	CGACCCTAAACGTAGACATTA	TAATGTCTACGTTTAGGGTCG
