# Supplementary material for: The SOX2-Interactome in Brain Cancer Cells Identifies the Requirement of MSI2 and USP9X for the Growth of Brain Tumor Cells
Source: PLoS One. 2013 May 7;8(5):e62857. doi: 10.1371/journal.pone.0062857 (PMC3647065; doi:10.1371/journal.pone.0062857)
Supplement: Table S6 — Integration of SOX2-protein interactomes in multiple cell systems. Proteins identified as SOX2-interacting proteins in DAOY MB cells (this report), U87 GB cells (unpublished data), ESC and ESC undergoing the early stages of differentiation [ESC-Diff] are listed in the left columns. Proteins common between the different interactomes are listed (progressing from Left to Right) as those found in two interactomes, three interactomes and four interactomes. The data from this table was used to construct the landscape presented in Figure 3. (XLS) [file pone.0062857.s012.xls]

## Sheet: Table S6
Table S6: Integration of Sox2-protein interactomes in multiple cell systems
DAOY	ESC-Diff	ESC		SOX2-associated proteins found in 2 cellular contexts				SOX2-associated proteins found in 3 cellular contexts
(Current Report)	(Mallanna et al. 2010)	(Gao and Cox et al. 2012)
(n=3)	(n=3)	(n=3)		DAOY ESC	DAOY ESC-DIFF	ESC ESC-Diff		DAOY ESC ESC-D
AHCYL1	Akap8	1200014J11Rik		AHCYL1	CDK1	EP300		TEX10
AKAP11	Banf1	2400006H24Rik		MTA1	FOXP4	GATAD2B		XRCC5
AMOTL2	Cdk1	Ahcyl1		NOL9	LAS1L	H2AFY
ANAPC1	Cstf2	Atxn2		RANGAP1	MRPL12	MTA2
ANAPC2	Ep300	Chd4		SMARCB1	MSI2	PARP2
ANAPC4	Foxp1	D14Ertd231e		TBX3	PELP1	POLB
ANAPC5	Foxp4	Dars		TEX10	SKIV2L2	RPA1
ANAPC7	Gatad2b	Ddx54		USP9X	TEX10	RPA2
ANP32A	Gtpbp4	Dlg7		XRCC5	TIAL1	RPA3
ANP32B	Gtse1	Dmrt1			XRCC5	SALL4
ANP32E	H2afv	Eif4enif1			ZCCHC8	SMARCD1
ARHGAP1	H2afy	Ep300				SSBP1
ARID1A	Hist1h2ah	Eprs				SSRP1
ARID3A	Hist1h3a	Esrrb				TEX10
ARID3B	Hist2h2aa1	Exosc10				XPO4
ARID5B	Hist2h3c1	Exosc7				XRCC5
ARMC8	Hnrnpm	Gatad2b
ASCC3	Hnrnpul2	Gnl2
ATP5A1	Ilf3	Gnpnat1
BAG2	Las1l	Gtf2h3
BAG3	Lin28	H2afy
BAG5	Mbd3	Hist1h1a
BAZ2B	Mrpl12	Igf2bp1
BMI1	Msh2	Ints8
BOD1L	Msi2	Itgb4bp
BRD8	Mta2	Klf4
BRIX1	Myef2	Kpnb1
C15orf44	Nacc1	Lig3
C1QBP	Nfu1	Lyar
C20orf11	Parp1	Mre11a
CAD	Parp2	Mta1
CALR	Pelp1	Mta2
CAPN2	Pnkp	Nanog
CASC5	Polb	Ncbp2
CBX2	Purb	Nol9
CBX4	Rbm14	Pak1ip1
CCNT1	Rbm9	Parp2
CDC23	Rbms1	Polb
CDC26	Rbpms2	Pou5f1
CDC73	Rpa1	Ranbp2
CDK1	Rpa2	Rangap1
CDK11A	Rpa3	Rbbp7
CHAF1B	Rps11	Rbpj
CHD3	Rsl1d1	Rcc1
CHD6	RuvBl2	Rfc1
CHD7	Sall4	Rfc4
CHD8	Skiv2l2	Rpa1
CHD9	Smarca4	Rpa2
CLOCK	Smarcd1	Rpa3
CNOT3	Sox21	Sall1
CNP	Ssbp1	Sall4
COPS3	Ssrp1	Smarca5
CORO1B	Supt16h	Smarcb1
CPSF3L	Tex10	Smarcd1
CSNK2A2	Tial1	Smarcd2
CTNNB1	Top1	Ssbp1
CTNND1	Xpo4	Ssrp1
CTR9	Xrcc5	Tbx3
CUL7	Xrcc6	Tdp1
CUL9	Zcchc8	Tex10
CUX1		Top2a
CYR61		Upf3b
DAP3		Usp9x
DDBP1L3		Wdr18
DDX39		Xpo1
DNAJA1		Xpo4
DNAJA2		Xrcc1
DNAJB6		Xrcc5
DNM1L		Xrcc7
EHMT2		Zc3h8
ENOX2		Zfp655
EP400
EPS8
ETV3
ETV6
FAM21B
FERMT2
FOXC1
FOXK2
FOXP4
GATAD2A
GCN1L1
GLI3
GLIS3
GPC4
GPN1
HDAC3
HSD17B10
HSPB1
ILK
IMPDH2
INTS1
INTS2
INTS3
INTS7
INTS9
IPO4
IPO5
IPO7
IQGAP3
IRF2BP1
JUND
KCMF1
KCTD5
KIAA1967
KPNA4
LARP1
LAS1L
LEO1
LGALS3BP
LONP1
LOX
LSM2
LSM3
LSM6
MACF1
MAEA
MAGEC1
MAGEC2
MAGED2
MBD2
MDN1
MECOM
MED22
MEIS2
MEPCE
MFAP1
MIER1
MKLN1
MLF2
MMS19
MRPL1
MRPL12
MRPL15
MRPL39
MRPL4
MRPL41
MRPL9
MRPS22
MRPS26
MRPS35
MRPS9
MSI2
MSL1
MSL3
MTA1
MTA3
MYEF2
NAA38
NAP1L4
NCAPD2
NCOR1
NIP7
NOL9
NOM1
NUP214
NUP93
OLA1
OSBPL11
PAF1
PAPD4
PARVA
PATZ1
PBX2
PELP1
PFKP
PHC2
PHC3
PIAS1
POLR2C
POP1
PPIH
PPP2R5C
PPP2R5D
PPP6R1
PRKAR1A
PRKAR2B
PRPF4
PWP1
QSER1
RAE1
RALY
RANBP10
RANBP9
RANGAP1
RBBP4
RBM15
RBM4
RBM7
RFX1
RMND5A
RMND5B
RNGTT
RNH1
RPP30
RUNX1
SAMD4B
SAP130
SART3
SCFD1
SCYL2
SEC16A
SENP3
SEPSECS
SET
SETD2
SGOL2
SHCBP1
SIN3B
SKIV2L2
SLFN11
SLFN5
SMARCA2
SMARCB1
SMC2
SMC3
SMG6
SOX2
SOX6
SP2
SPEN
SRP54
SRP68
SRP72
SRSF4
SSB
SUGP2
SUPT5H
TAF2
TAF6L
TBX3
TCF12
TEX10
THBS1
TIA1
TIAL1
TNPO1
TNPO3
TNRC18
TP73
TRERF1
TRIM26
TRIM33
TSHZ3
TSPYL1
TUBA1A
TUBA4A
TUBB2A
TUBB3
TUBB8
TUBG1
TUT1
UBR4
UBR5
USP15
USP24
USP34
USP7
USP9X
UTP14A
VPRBP
VPS33A
WDR26
WDR3
XPO5
XRCC5
YPEL5
YWHAZ
ZBTB10
ZBTB5
ZBTB7A
ZCCHC8
ZDBF2
ZEB2
ZFHX4
ZMYM2
ZMYND8
ZNF384
ZNF462
ZNF536
ZNF609
ZNF644
ZNF687
ZNF787
